# Supplementary material for: YprA family helicases provide the missing link between diverse prokaryotic immune systems
Source: bioRxiv. 2025 Sep 15:2025.09.15.676423. Preprint. [Version 1] doi: 10.1101/2025.09.15.676423 (PMC12458937; doi:10.1101/2025.09.15.676423)
Supplement: Supplement 1 [file media-1.xlsx]

## Sheet: YprA-like helicases
Helicase Type	Class	Species	Genome accession	Locus tag	Protein ID
ARMADA Type I helicase	Stenosarchaea group	Haloquadratum walsbyi DSM 16790	AM180088.1	HQ_3274A	CAJ53371.1
ARMADA Type I helicase	Actinomycetes	Streptomyces noursei CCRC 11814	AROY02000010.1	K530_01577	EOT05810.1
ARMADA Type I helicase	Actinomycetes	Streptomyces noursei PD-1	AXDB02000006.1	P354_32580	EXU91967.1
ARMADA Type I helicase	Actinomycetes	Catenulispora subtropica	BAAAQM010000011.1	GCM10009838_25030	GAA1966291.1
ARMADA Type I helicase	Actinomycetes	Actinomadura vinacea	BAAARW010000044.1	GCM10010191_88890	GAA2455846.1
ARMADA Type I helicase	Actinomycetes	Streptomyces prasinosporus	BAAAXF010000025.1	GCM10019016_038070	GAA3496706.1
ARMADA Type I helicase	Actinomycetes	Streptomyces violaceoruber	BAABGV010000003.1	GCM10023177_03230	GAA4583230.1
ARMADA Type I helicase	Candidatus Fervidibacterota	Candidatus Fervidibacter japonicus	BEHT01000015.1	HRbin17_01248	GBC98734.1
ARMADA Type I helicase	Actinomycetes	Streptomyces noursei	BHXC01000007.1	SALB_07520	GCB94719.1
ARMADA Type I helicase	Actinomycetes	Streptomyces malachitofuscus	BMUF01000016.1	GCM10010297_58890	GGX29701.1
ARMADA Type I helicase	Candidatus Binatota	Candidatus Binatia bacterium	BPIR01000003.1	KatS3mg077_2968	GIW45686.1
ARMADA Type I helicase	Myxococcia	Myxococcales bacterium	BTVJ01000041.1	AMXMBFR64_38020	GMV42086.1
ARMADA Type I helicase	Chthonomonadia	Chthonomonas sp	BTVX01000009.1	AMXMBFR81_14170	GMV88486.1
ARMADA Type I helicase	Chthonomonadia	Chthonomonas calidirosea	CDLF01000001.1	CP488_00347	CEK13074.1
ARMADA Type I helicase	Chthonomonadia	Chthonomonas calidirosea	CDLG01000001.1	CTKA_00351	CEK14238.1
ARMADA Type I helicase	Actinomycetes	Frankia sp. QA3	CM001489.1	FraQA3DRAFT_1256	EIV91778.1
ARMADA Type I helicase	Stenosarchaea group	Halorhabdus utahensis DSM 12940	CP001687.1	Huta_1711	ACV11884.1
ARMADA Type I helicase	Actinomycetes	Streptomyces noursei ZPM	CP006871.1	SAZ_34090	AKA09031.1
ARMADA Type I helicase	Actinomycetes	Streptomyces sp. ETH9427	CP029624.1	SAM9427_05215	AXI85375.1
ARMADA Type I helicase	Actinomycetes	Rhodococcus erythropolis	CP044284.1	F6X56_02790	QEX14121.1
ARMADA Type I helicase	Actinomycetes	Rhodococcus qingshengii	CP092101.1	JKI97_12080	ULD43723.1
ARMADA Type I helicase	Actinomycetes	Rhodococcus qingshengii JCM 15477	CP096563.1	M0639_00205	UPU43165.1
ARMADA Type I helicase	Promethearchaeia	Candidatus Lokiarchaeum ossiferum	CP104013.1	NEF87_000481	UYP44196.1
ARMADA Type I helicase	Actinomycetes	Streptomyces noursei	CP104098.1	N1H47_31810	UWS75414.1
ARMADA Type I helicase	Actinomycetes	Streptomyces anthocyanicus	CP109275.1	OH747_08345	WTE17612.1
ARMADA Type I helicase	Actinomycetes	Streptomyces sp. NBC_01563	CP109354.1	OG779_10605	WTG79251.1
ARMADA Type I helicase	Actinomycetes	Microbispora sp. NBC_01389	CP109552.1	OG344_04920	WTZ25945.1
ARMADA Type I helicase	Candidatus Fervidibacterota	Candidatus Fervidibacter sacchari	CP130454.1	Q2T83_06900	WKU17544.1
ARMADA Type I helicase	Actinomycetes	Streptomyces violaceoruber	CP137734.1	R2E43_33480	WOZ02104.1
ARMADA Type I helicase	Actinomycetes	Rhodococcus sp. PD04	CP142145.1	U9J23_27605	WSE25784.1
ARMADA Type I helicase	Actinomycetes	Streptomyces sp. BRB040	CP155141.1	ABDE16_03530	XAR08931.1
ARMADA Type I helicase	Stenosarchaea group	Natronomonas pharaonis DSM 2160	CR936257.1	NP_3876A	CAI50029.1
ARMADA Type I helicase	Stenosarchaea group	Methanocorpusculum sp	DALTZB010000029.1	O0W98_02465	HJK21407.1
ARMADA Type I helicase	Stenosarchaea group	Methanocorpusculum sp	DALTZF010000007.1	O0X11_05745	HJK43001.1
ARMADA Type I helicase	Stenosarchaea group	Methanocorpusculum sp	DALTZG010000016.1	O0W94_04740	HJK33380.1
ARMADA Type I helicase	Stenosarchaea group	Methanocorpusculum sp	DALTZH010000030.1	O0Y07_04595	HJK39246.1
ARMADA Type I helicase	Verrucomicrobiota	Verrucomicrobiota bacterium	DAOLVD010000017.1	PLK87_05405	HQI32133.1
ARMADA Type I helicase	Terriglobia	Bryobacteraceae bacterium	DAONCO010000039.1	PLA43_19710	HPU74187.1
ARMADA Type I helicase	Thermoanaerobaculia	Thermoanaerobaculaceae bacterium	DAOOCH010000010.1	PLP31_04835	HPW55040.1
ARMADA Type I helicase	Candidatus Aminicenantota	Candidatus Aminicenantes bacterium	DAOOTH010000007.1	PLP54_10635	HOW86445.1
ARMADA Type I helicase	Bacteroidota/Chlorobiota group	Bacteroidales bacterium	DAOOTS010000014.1	PL123_03150	HOW39514.1
ARMADA Type I helicase	Anaerolineae	Anaerolineae bacterium	DAOQTV010000030.1	PKH77_06405	HNT74631.1
ARMADA Type I helicase	Ktedonobacteria	Ktedonobacteraceae bacterium	DASRDB010000023.1	VFA41_24505	HZS79795.1
ARMADA Type I helicase	Betaproteobacteria	Burkholderiales bacterium	DASRFY010000064.1	VFB20_04715	HZP92169.1
ARMADA Type I helicase	Actinomycetes	Streptosporangiaceae bacterium	DASTYC010000036.1	VFU43_19945	HEU5159278.1
ARMADA Type I helicase	Ktedonobacteria	Ktedonobacterales bacterium	DASUAQ010000230.1	VFU60_16315	HEU5345914.1
ARMADA Type I helicase	Ktedonobacteria	Ktedonobacteraceae bacterium	DASXAY010000194.1	VGF67_18805	HEY1351674.1
ARMADA Type I helicase	unclassified Armatimonadota	Armatimonadota bacterium	DASXVN010000046.1	VGM19_09330	HEY3397842.1
ARMADA Type I helicase	Acidimicrobiia	Acidimicrobiales bacterium	DASZDM010000293.1	VGV93_12020	HEV2811108.1
ARMADA Type I helicase	Anaerolineae	Anaerolineae bacterium	DATHYN010000093.1	VLL52_05355	HSH01927.1
ARMADA Type I helicase	Vicinamibacteria	Vicinamibacterales bacterium	DATLXZ010000351.1	VNI83_11425	HXH07190.1
ARMADA Type I helicase	Gemmatimonadota	Gemmatimonadales bacterium	DATLYZ010000010.1	VNJ71_01455	HXG43402.1
ARMADA Type I helicase	Nitrospiria	Nitrospiraceae bacterium	DATLZU010000064.1	VNK46_16160	HXF94288.1
ARMADA Type I helicase	Terriglobia	Candidatus Acidiferrales bacterium	DATMAM010000012.1	VNL14_03480	HWP56933.1
ARMADA Type I helicase	Gemmatimonadota	Gemmatimonadales bacterium	DATMAW010000158.1	VNL18_10105	HWP37890.1
ARMADA Type I helicase	Gammaproteobacteria	Gammaproteobacteria bacterium	DRQN01000080.1	ENK51_03350	HHH47906.1
ARMADA Type I helicase	Stenosarchaea group	Halorientalis regularis	FNBK01000002.1	SAMN05216218_1027	SDE86558.1
ARMADA Type I helicase	Stenosarchaea group	Natronobacterium texcoconense	FNLC01000002.1	SAMN04489842_2169	SDR05900.1
ARMADA Type I helicase	Bacteroidota/Chlorobiota group	Flavobacterium xueshanense	FONQ01000013.1	SAMN04488131_11374	SFF27418.1
ARMADA Type I helicase	Chthonomonadia	Chthonomonas calidirosea T49	HF951689.1	CCALI_00804	CCW34629.1
ARMADA Type I helicase	Stenosarchaea group	Halorubellus sp. JP-L1	JAAOIR010000002.1	G9C85_09300	NHN41824.1
ARMADA Type I helicase	Clostridia	Clostridiaceae bacterium	JAAZDH010000259.1	GX754_09120	NLC68917.1
ARMADA Type I helicase	Candidatus Aminicenantota	Candidatus Aminicenantes bacterium	JABLWX010000081.1	HPY46_09620	NPV83821.1
ARMADA Type I helicase	Cyanobacteriota	Phormidium sp. FACHB-1136	JACJRS010000024.1	H6G62_09580	MBD2426220.1
ARMADA Type I helicase	Planctomycetota	Planctomycetota bacterium	JACKHR010000025.1	H6827_09365	MCB9913191.1
ARMADA Type I helicase	Actinomycetes	Rhodococcus globerulus	JACLZG010000037.1	H4F68_16810	MCE4266153.1
ARMADA Type I helicase	Planctomycetota	Planctomycetota bacterium	JACPRC010000045.1	HYY17_03585	MBI2899240.1
ARMADA Type I helicase	unclassified Armatimonadota	Armatimonadota bacterium	JACQGL010000150.1	HY320_08380	MBI3910936.1
ARMADA Type I helicase	Betaproteobacteria	Betaproteobacteria bacterium	JACQGN010000066.1	HY322_04810	MBI3916308.1
ARMADA Type I helicase	Myxococcia	Deltaproteobacteria bacterium	JACQUW010000431.1	HY695_39265	MBI4529878.1
ARMADA Type I helicase	unclassified Acidobacteriota	Acidobacteriota bacterium	JACQZS010000135.1	HY821_09835	MBI4890912.1
ARMADA Type I helicase	Verrucomicrobiota	Verrucomicrobiota bacterium	JACRJZ010000086.1	HZA90_13005	MBI5385591.1
ARMADA Type I helicase	Betaproteobacteria	Rhodocyclales bacterium	JACRLX010000022.1	HZB40_10810	MBI5899705.1
ARMADA Type I helicase	Verrucomicrobiota	Verrucomicrobiota bacterium	JACZKP010000076.1	IH623_11400	MBE0541984.1
ARMADA Type I helicase	Cyanobacteriota	Pseudanabaena sp. M38BS1SP1A06MG	JADBWG010000104.1	IM535_12420	MCA6592885.1
ARMADA Type I helicase	Stenosarchaea group	Methanothrix sp	JADJJX010000002.1	IPI63_09585	MBK7386943.1
ARMADA Type I helicase	Myxococcia	Deltaproteobacteria bacterium	JAFCZJ010000183.1	JRF33_23420	MBW2703779.1
ARMADA Type I helicase	Anaerolineae	Anaerolineae bacterium	JAFGNI010000271.1	JXC32_08120	MBN1247611.1
ARMADA Type I helicase	Verrucomicrobiota	Verrucomicrobiota bacterium	JAGNEN010000070.1	KA191_14135	MBP7947187.1
ARMADA Type I helicase	Thermoanaerobaculia	Thermoanaerobaculaceae bacterium	JAGNIX010000009.1	KA072_05570	MBP7798080.1
ARMADA Type I helicase	Actinomycetes	Streptomyces olivaceus	JAHSTA010000023.1	KVH15_33005	MBZ6085806.1
ARMADA Type I helicase	Stenosarchaea group	Candidatus Methanoperedens nitroreducens	JAIOIS010000078.1	K8F55_15490	MBZ0176680.1
ARMADA Type I helicase	Actinomycetes	Nocardia abscessus	JAJFOF010000001.1	LK455_35305	MCC3332925.1
ARMADA Type I helicase	Alphaproteobacteria	Jiella avicenniae	JAJUWU010000007.1	LZD57_08900	MCE7028105.1
ARMADA Type I helicase	Planctomycetota	Phycisphaerae bacterium	JAKLKP010000003.1	L6R00_02700	MCK6483028.1
ARMADA Type I helicase	Bacteroidota/Chlorobiota group	Bacteroidales bacterium	JALHSP010000062.1	MUO72_07945	MCJ7447608.1
ARMADA Type I helicase	unclassified Candidatus Bathyarchaeota	Candidatus Bathyarchaeota archaeon	JALHSY010000055.1	MUO83_03030	MCJ7430178.1
ARMADA Type I helicase	unclassified Actinomycetota	Actinomycetota bacterium	JALYLP010000323.1	M3P43_08055	MDP9300832.1
ARMADA Type I helicase	unclassified Bacillota	Bacillota bacterium	JAMCVP010000049.1	M1169_05640	MCL5055411.1
ARMADA Type I helicase	Myxococcia	Deltaproteobacteria bacterium	JAMDCN010000077.1	M1377_03670	MCL5884435.1
ARMADA Type I helicase	Nitrospiria	Nitrospira sp	JANDJI010000003.1	NNA31_08005	MCP9469927.1
ARMADA Type I helicase	Bacteroidota/Chlorobiota group	Salinibacter ruber	JANTZF010000013.1	GGP91_002812	MCS3830719.1
ARMADA Type I helicase	Bacteroidota/Chlorobiota group	Salinibacter ruber	JANTZI010000016.1	GGP94_003011	MCS4162567.1
ARMADA Type I helicase	Bacteroidota/Chlorobiota group	Salinibacter ruber	JANTZU010000012.1	GGP50_001738	MCS4193517.1
ARMADA Type I helicase	Bacteroidota/Chlorobiota group	Salinibacter ruber	JANUAA010000013.1	GGP56_002560	MCS3612547.1
ARMADA Type I helicase	Bacteroidota/Chlorobiota group	Salinibacter ruber	JANUBK010000007.1	GGP44_002980	MCS4136302.1
ARMADA Type I helicase	Bacteroidota/Chlorobiota group	Salinibacter ruber	JANUBR010000012.1	GGQ15_002555	MCS4142159.1
ARMADA Type I helicase	Bacteroidota/Chlorobiota group	Salinibacter ruber	JANUBU010000018.1	GGP75_002539	MCS4057193.1
ARMADA Type I helicase	Candidatus Fervidibacterota	Candidatus Fervidibacter sacchari	JANUCP010000002.1	M2350_001101	MCS3918701.1
ARMADA Type I helicase	Betaproteobacteria	Tepidimonas sp	JANWZF010000066.1	NZ694_02265	MCS6810078.1
ARMADA Type I helicase	Candidatus Poseidoniia	Candidatus Poseidoniaceae archaeon	JAOGAA010000007.1	N9C12_05545	MDA9829134.1
ARMADA Type I helicase	Actinomycetes	Streptomyces sp. NBC_00160	JAPEMJ010000001.1	OG304_06915	MCX5303184.1
ARMADA Type I helicase	Actinomycetes	Streptomyces canus	JAPEOP010000001.1	OG263_31995	MCX4858277.1
ARMADA Type I helicase	Clostridia	Thermaerobacter sp	JAPTXS010000054.1	M0031_09845	MDA8065783.1
ARMADA Type I helicase	Anaerolineae	Anaerolineaceae bacterium	JAQTMA010000008.1	PHQ40_02165	MDD5367864.1
ARMADA Type I helicase	Actinomycetes	Streptomyces scabiei	JARAXH010000001.1	PV461_00020	MDX3111802.1
ARMADA Type I helicase	Stenosarchaea group	Natronococcus sp. A-GB7	JARUKV010000034.1	QA609_21820	MDG5821432.1
ARMADA Type I helicase	Clostridia	Clostridiales bacterium	JARYMI010000028.1	QHH14_11205	MDH7513501.1
ARMADA Type I helicase		bacterium	JASEHJ010000026.1	QME77_04180	MDI6771766.1
ARMADA Type I helicase	unclassified Acidobacteriota	Acidobacteriota bacterium	JASGSU010000065.1	QM379_10455	MDI9622285.1
ARMADA Type I helicase	Verrucomicrobiota	Verrucomicrobiota bacterium	JASGWR010000140.1	QM845_12235	MDI9381627.1
ARMADA Type I helicase	Bacilli	Evansella vedderi	JAUSUG010000029.1	J2S74_004971	MDQ0257513.1
ARMADA Type I helicase		bacterium	JAUYEE010000213.1	Q8Q12_13640	MDP2897578.1
ARMADA Type I helicase	Planctomycetota	Thermoguttaceae bacterium	JAVEUP010000145.1	RBS80_22670	MDY0169365.1
ARMADA Type I helicase	Candidatus Sysuimicrobiia	Candidatus Fervidifonticultor quintus	JAVKIJ010000006.1	QN120_02240	MDR7543053.1
ARMADA Type I helicase	Bacteroidota/Chlorobiota group	Bacteroidales bacterium	JAWKKS010000021.1	R2756_13400	MEZ5021087.1
ARMADA Type I helicase	Bacteroidota/Chlorobiota group	Bacteroidales bacterium	JAWKKT010000005.1	R2758_04940	MEZ4996827.1
ARMADA Type I helicase	Bacteroidota/Chlorobiota group	Bacteroidia bacterium	JAXLTL010000001.1	U0Y08_04570	MFN8153548.1
ARMADA Type I helicase	Caldisericota	Caldisericota bacterium	JAYELD010000008.1	U9Q18_00300	MEA3312799.1
ARMADA Type I helicase	Actinomycetes	Actinacidiphila sp. DG2A-62	JAYMGI010000002.1	VSR01_17760	MEC3995286.1
ARMADA Type I helicase	Bacteroidota/Chlorobiota group	Bacteroidota bacterium	JBAXLI010000007.1	WCO02_03600	MEI6883544.1
ARMADA Type I helicase	Bacteroidota/Chlorobiota group	Mariniphaga sp	JBAXWR010000006.1	WCP85_01760	MEI6137957.1
ARMADA Type I helicase	unclassified Pseudomonadota	Pseudomonadota bacterium	JBDRIT010000172.1	ABIK09_15125	MFH1532056.1
ARMADA Type I helicase	Actinomycetes	Streptomyces sp. NPDC094143	JBEOTZ010000001.1	ABTZ58_00035	MER8219001.1
ARMADA Type I helicase	Actinomycetes	Streptomyces mirabilis	JBEOVT010000001.1	ABT030_00605	MER5338848.1
ARMADA Type I helicase	Actinomycetes	Streptomyces albus	JBEYEQ010000044.1	ABZ598_35230	MEU2609906.1
ARMADA Type I helicase	Actinomycetes	Streptomyces longwoodensis	JBEYJF010000036.1	ABZ735_24040	MEU3549898.1
ARMADA Type I helicase	Actinomycetes	Streptomyces sp. NPDC039016	JBEZCS010000006.1	AB0C11_06930	MEU7635812.1
ARMADA Type I helicase	Actinomycetes	Streptosporangium sp. NPDC049046	JBEZEZ010000010.1	AB0B96_17085	MEU8202922.1
ARMADA Type I helicase	Actinomycetes	Streptomyces zhihengii	JBEZIE010000002.1	AB0957_01500	MEW2550410.1
ARMADA Type I helicase	Actinomycetes	Streptomyces sp. NPDC048417	JBEZKI010000026.1	AB0D59_35690	MEU9155752.1
ARMADA Type I helicase	Actinomycetes	Streptomyces sp. NPDC048409	JBEZKM010000017.1	AB0D30_25735	MEU8933272.1
ARMADA Type I helicase	Actinomycetes	Streptomyces lavendulae	JBFAGU010000003.1	AB0I08_02755	MEU9939111.1
ARMADA Type I helicase	Actinomycetes	Streptomyces werraensis	JBFATW010000001.1	AB0K99_04720	MEV5331331.1
ARMADA Type I helicase	Actinomycetes	Streptomyces sp. NPDC088922	JBFBHT010000018.1	AB0O59_26900	MEV7706645.1
ARMADA Type I helicase	Candidatus Latescibacterota	Candidatus Latescibacterota bacterium	JBFLVK010000013.1	AB1505_04095	MEW6750141.1
ARMADA Type I helicase	unclassified Nitrospirota	Nitrospirota bacterium	JBFMAX010000003.1	AB1555_07355	MEW6246510.1
ARMADA Type I helicase	Planctomycetota	Planctomycetota bacterium	JBFMCU010000171.1	AB1726_16610	MEW6074204.1
ARMADA Type I helicase	unclassified Pseudomonadota	Pseudomonadota bacterium	JBFMGW010000003.1	AB1830_03680	MEW5707993.1
ARMADA Type I helicase	Candidatus Fervidibacterota	Candidatus Fervidibacter sacchari	JBGOFC010000174.1	YYHSYBAR_002695	MFA0784304.1
ARMADA Type I helicase	Candidatus Fervidibacterota	Candidatus Fervidibacteria bacterium JGI MDM2 SSWTFF-3-K9	JBGORI010000015.1	B0813_001752	MEZ8218215.1
ARMADA Type I helicase	Cyanobacteriota	Aerosakkonema funiforme BLCC-F2	JBHFNO010000032.1	ACE1CB_05495	MFB2917928.1
ARMADA Type I helicase	Verrucomicrobiota	Verrucomicrobiota bacterium	JBHORN010000005.1	ACFLSJ_01155	MFC1451934.1
ARMADA Type I helicase	Fidelibacterota	Fidelibacterota bacterium	JBHPKX010000014.1	ACFL5M_04150	MFC1547703.1
ARMADA Type I helicase	Stenosarchaea group	Natronoarchaeum sp. GCM10025321	JBHTAN010000002.1	ACFQL3_02310	MFC7209348.1
ARMADA Type I helicase	Actinomycetes	Streptomyces sp. NPDC057236	JBHUXH010000001.1	ACFUN7_00915	MFC8419460.1
ARMADA Type I helicase	Actinomycetes	Saccharothrix carnea	JBHXUE010000018.1	ACFVG9_11880	MFD0201460.1
ARMADA Type I helicase	Actinomycetes	Streptomyces mutabilis	JBHYNK010000041.1	ACFW4W_26120	MFE0796296.1
ARMADA Type I helicase	Actinomycetes	Streptomyces althioticus	JBHYWC010000010.1	ACFXC0_17645	MFE2390548.1
ARMADA Type I helicase	Actinomycetes	Streptomyces anulatus	JBHZBF010000007.1	ACFXMP_07755	MFE3375802.1
ARMADA Type I helicase	Actinomycetes	Streptomyces sp. NPDC006856	JBIAGF010000038.1	ACFYMT_34200	MFE9306023.1
ARMADA Type I helicase	Actinomycetes	Streptomyces sp. NPDC002870	JBIAPW010000001.1	ACFYWY_01160	MFF3242353.1
ARMADA Type I helicase	Actinomycetes	Streptomyces sp. NPDC002187	JBIASA010000011.1	ACFYYG_29515	MFF3689994.1
ARMADA Type I helicase	Actinomycetes	Streptomyces sp. NPDC001843	JBIATQ010000005.1	ACFYZQ_16315	MFF4016598.1
ARMADA Type I helicase	Actinomycetes	Streptomyces luteogriseus	JBIBDP010000006.1	ACFY8D_30060	MFF5960368.1
ARMADA Type I helicase	Actinomycetes	Streptomyces longwoodensis	JBIBWG010000001.1	ACF1AO_00840	MFF8925791.1
ARMADA Type I helicase	Actinomycetes	Streptomyces coeruleorubidus	JBIRHV010000003.1	ACH4GM_10200	MFH9061569.1
ARMADA Type I helicase	Actinomycetes	Streptomyces albogriseolus	JBIRKT010000001.1	ACH4LA_02055	MFH9174045.1
ARMADA Type I helicase	Actinomycetes	Streptomyces physcomitrii	JBIRRM010000011.1	ACH4TU_23800	MFI1110950.1
ARMADA Type I helicase	Actinomycetes	Nonomuraea sp. NPDC050153	JBITJQ010000019.1	ACIBQ1_36980	MFI7131328.1
ARMADA Type I helicase	Actinomycetes	Streptomyces rochei	JBITTQ010000002.1	ACIGKG_06370	MFI8440233.1
ARMADA Type I helicase	Actinomycetes	Streptomyces sp. NPDC093225	JBIVNX010000002.1	ACIQCH_03470	MFJ5546799.1
ARMADA Type I helicase	Actinomycetes	Streptomyces longwoodensis	JBIVTP010000011.1	ACIQMZ_32595	MFJ6529988.1
ARMADA Type I helicase	Actinomycetes	Streptomyces sp. NPDC091217	JBIVVN010000009.1	ACIQTC_20575	MFK0107271.1
ARMADA Type I helicase	Actinomycetes	Streptomyces sp. NPDC102402	JBIWKR010000018.1	ACIRJR_32730	MFJ8888141.1
ARMADA Type I helicase	Actinomycetes	Streptomyces sp. NPDC101230	JBIWOB010000007.1	ACIRPN_17730	MFJ9334622.1
ARMADA Type I helicase	Thermoanaerobaculia	Thermoanaerobaculia bacterium	JBJMGY010000025.1	ACJ76J_01450	MFL6197817.1
ARMADA Type I helicase	Stenosarchaea group	Natrialbaceae archaeon A-CW1-1	JBKKHL010000009.1	ACLI4Q_14090	MFP9192772.1
ARMADA Type I helicase	Bacteroidota/Chlorobiota group	Formosa sp. Hel1_31_208	LT629733.1	SAMN04515667_0956	SDR90535.1
ARMADA Type I helicase	Actinomycetes	Saccharothrix sp. CB00851	LWLC01000028.1	A6A25_34180	OKI24664.1
ARMADA Type I helicase	Actinomycetes	Williamsia sp. 1135	MJEI01000068.1	BFL43_05015	ORM37129.1
ARMADA Type I helicase	Bacteroidota/Chlorobiota group	Salinibacter sp. 10B	MQWC01000004.1	BSZ35_02445	PQJ33609.1
ARMADA Type I helicase	Thermoplasmata	Methanomassiliicoccales archaeon PtaB.Bin134	MVPZ01000077.1	A4E29_00485	OPX62711.1
ARMADA Type I helicase	Stenosarchaea group	Methanosaeta sp. PtaU1.Bin060	MVRK01000090.1	A4E48_01801	OPY50649.1
ARMADA Type I helicase	Actinomycetes	Streptomyces sp. NTH33	POTZ01000126.1	C1I97_14900	PZH09517.1
ARMADA Type I helicase	Stenosarchaea group	Halobacteriales archaeon QS_8_69_73	PXRZ01000055.1	BRD02_08760	PSQ14633.1
ARMADA Type I helicase	Stenosarchaea group	Halorubrum sp. 48-1-W	QMIM01000003.1	DQW50_02540	RAW46756.1
ARMADA Type I helicase	Candidatus Aminicenantota	Candidatus Saccharicenans subterraneus	QUAH01000002.1	OP8BY_1406	RFT16793.1
ARMADA Type I helicase	Syntrophobacteria	Desulfosoma caldarium	RJVA01000009.1	EDC27_0154	ROR02912.1
ARMADA Type I helicase	Actinomycetes	Verrucosispora sioxanthis	SAIY01000005.1	ENC19_16805	NGM14212.1
ARMADA Type I helicase	Actinomycetes	Rhodococcus sp	SEEV01000055.1	EOP32_08990	RZL83054.1
ARMADA Type I helicase	Betaproteobacteria	Tepidimonas ignava	SMAH01000015.1	EDC36_1159	TCS95262.1
ARMADA Type I helicase	Actinomycetes	Actinomadura sp. 6K520	SMLC01000126.1	E1289_26845	TDE25150.1
ARMADA Type I helicase	Actinomycetes	Streptomyces lasalocidi	SZNQ01000001.1	E4U91_28320	TKT03599.1
ARMADA Type I helicase	Betaproteobacteria	Betaproteobacteria bacterium PRO7	SZOR01000003.1	FBR04_01320	MDL1859655.1
ARMADA Type I helicase	Betaproteobacteria	Tepidimonas ignava	VJNC01000015.1	Tigna_02128	TSE19799.1
ARMADA Type I helicase	Actinomycetes	Microbispora cellulosiformans	VYTZ01000014.1	F5972_30060	KAA9374848.1
ARMADA Type I helicase	Stenosarchaea group	Haloferax sp. CBA1150	VZUU01000001.1	Hfx1150_11600	KAB1198129.1
ARMADA Type I helicase	Stenosarchaea group	Candidatus Methanoperedens sp	WBTY01000007.1	F9K14_05470	KAB2946888.1
ARMADA Type I helicase	Alphaproteobacteria	Aliiroseovarius sp. xm-g-7	WBXU01000007.1	XMG7_002405	NRQ26946.1
ARMADA Type I helicase	Stenosarchaea group	Haloferax marinum	WKJQ01000001.1	GJR99_11565	MRW97206.1
ARMADA Type I helicase	Deinococci	Oceanithermus desulfurans NBRC 100063	BJXN01000009.1	ODE01S_14880	GEM90054.1
ARMADA Type I helicase	Bacteroidota/Chlorobiota group	Draconibacterium orientale	CP007451.1	FH5T_19225	AHW62297.1
ARMADA Type I helicase	Clostridia	Candidatus Desulforudis audaxviator	CP034260.2	Daudx_0423	AZK58978.1
ARMADA Type I helicase	Syntrophia	Syntrophus buswellii	CP175563.1	ACJ77P_11095	XLM98887.1
ARMADA Type I helicase	unclassified Candidatus Dormiibacterota	Candidatus Dormiibacterota bacterium	DASRBP010000106.1	VFD49_09795	HZV50044.1
ARMADA Type I helicase	Gemmatimonadota	Gemmatimonadales bacterium	DASYEH010000008.1	VGM77_04385	HEY4320397.1
ARMADA Type I helicase	Bacteroidota/Chlorobiota group	Draconibacterium orientale	FOHT01000016.1	SAMN05444285_11617	SET55020.1
ARMADA Type I helicase	Planctomycetota	Candidatus Anammoximicrobium sp	JAAYYU010000408.1	GX575_33640	NLF73977.1
ARMADA Type I helicase	Deinococci	Oceanithermus desulfurans	JACHEZ010000007.1	HNQ05_001919	MBB6030536.1
ARMADA Type I helicase	Planctomycetota	Planctomycetota bacterium	JACQVV010000116.1	HY720_06745	MBI4613292.1
ARMADA Type I helicase	Myxococcia	Deltaproteobacteria bacterium	JAFDLW010000099.1	JRJ77_09440	MBW1716033.1
ARMADA Type I helicase	Myxococcia	Myxococcaceae bacterium	JAFGNZ010000063.1	JXB05_07885	MBN1204828.1
ARMADA Type I helicase	Myxococcia	Deltaproteobacteria bacterium	JAFGRP010000085.1	JXL20_03905	MBN2437725.1
ARMADA Type I helicase	Terriglobia	Bryobacteraceae bacterium	JAHDVJ010000002.1	KJZ78_00335	MCL4849812.1
ARMADA Type I helicase	Candidatus Eiseniibacteriota	Candidatus Eiseniibacteriota bacterium	JAHJDP010000088.1	KJ970_15825	MBU2692392.1
ARMADA Type I helicase	Candidatus Eiseniibacteriota	Candidatus Eiseniibacteriota bacterium	JAHJFK010000229.1	KJ927_10475	MBU1949126.1
ARMADA Type I helicase	Candidatus Eiseniibacteriota	Candidatus Eiseniibacteriota bacterium	JAHJJL010000241.1	KJ831_16580	MBU1701759.1
ARMADA Type I helicase	Gammaproteobacteria	Thiohalocapsa sp	JAIPFF010000043.1	K9M02_17000	MCF7992139.1
ARMADA Type I helicase	Terriglobia	Bryobacterales bacterium	JAIXKP010000458.1	LC114_17775	MCZ2155718.1
ARMADA Type I helicase	Cyanobacteriota	Trichocoleus sp. DQ-U1	JAMPKB010000050.1	NDI34_18975	MEP0858085.1
ARMADA Type I helicase	Cyanobacteriota	Laspinema olomoucense D3d	JAMXEY010000020.1	NG797_16425	MCT7973671.1
ARMADA Type I helicase	unclassified Acidobacteriota	Acidobacteriota bacterium	JAPOOA010000144.1	OXG04_10790	MCY4634970.1
ARMADA Type I helicase	unclassified Acidobacteriota	Acidobacteriota bacterium	JAPPNQ010000151.1	OXU63_06965	MDE2977245.1
ARMADA Type I helicase	unclassified Acidobacteriota	Acidobacteriota bacterium	JAUSDY010000060.1	Q7R30_07800	MDO8678451.1
ARMADA Type I helicase	unclassified Actinomycetota	Actinomycetota bacterium	JAUXNU010000126.1	Q8K99_07520	MDP2182403.1
ARMADA Type I helicase	unclassified Vulcanimicrobiota	Vulcanimicrobiota bacterium	JAVHLM010000044.1	RDV48_29090	MDQ7826890.1
ARMADA Type I helicase	Thermoleophilia	Thermoleophilia bacterium	JAWKKE010000007.1	R2826_10410	MEZ5126635.1
ARMADA Type I helicase	Planctomycetota	Planctomycetota bacterium	JAXHTH010000087.1	SYC29_04940	MDY7107964.1
ARMADA Type I helicase	unclassified Actinomycetota	Actinomycetota bacterium	JBBAAN010000016.1	WDA71_04795	MFA5786294.1
ARMADA Type I helicase	Polyangia	Nannocystaceae bacterium ST9	JBLWFJ010000001.1	ACNOYE_27310	MFV8754270.1
ARMADA Type I helicase	unclassified Acidobacteriota	Acidobacteria bacterium RIFCSPLOWO2_02_FULL_65_29	MEKT01000042.1	A3H97_07180	OFW29185.1
ARMADA Type I helicase		bacterium	QEVT01000024.1	DCC79_03080	RIL11946.1
ARMADA Type I helicase	unclassified Chloroflexota	Chloroflexi bacterium CFX6	QWHB01000011.1	DYG90_01305	MCE7937239.1
ARMADA Type I helicase	Chloroflexia	Candidatus Chloroploca mongolica	SIJK02000017.1	EYB53_011100	MBP1466252.1
ARMADA Type I helicase	Planctomycetota	Novipirellula aureliae	SJPY01000014.1	Q31b_57690	TWU33452.1
ARMADA Type I helicase	Alphaproteobacteria	Yoonia vestfoldensis SKA53	AAMS01000005.1	SKA53_04288	EAQ06275.1
ARMADA Type I helicase	Cyanobacteriota	Lyngbya sp. PCC 8106	AAVU01000016.1	L8106_30070	EAW36784.1
ARMADA Type I helicase	Gammaproteobacteria	Pseudomonas aeruginosa	ABETQX010000003.1	L3877_001107	EIU1410313.1
ARMADA Type I helicase	Gammaproteobacteria	Pseudomonas aeruginosa	ABETQY010000011.1	L3885_002796	EIU1417995.1
ARMADA Type I helicase	Gammaproteobacteria	Pseudomonas aeruginosa	ABETRH020000024.1	M0I98_RS23475	EJD6524503.1
ARMADA Type I helicase	Gammaproteobacteria	Pseudomonas aeruginosa	ABEUCQ020000043.1	M0K21_RS26025	EJD6678953.1
ARMADA Type I helicase	Gammaproteobacteria	Pseudomonas aeruginosa	ABEUFT020000021.1	L4P73_003937	EKV3155247.1
ARMADA Type I helicase	Gammaproteobacteria	Pseudomonas aeruginosa	ABEURJ010000036.1	L4Z54_005389	EIU4991622.1
ARMADA Type I helicase	Gammaproteobacteria	Pseudomonas aeruginosa	ABEUTH020000013.1	L4000_002889	EKX2112627.1
ARMADA Type I helicase	Gammaproteobacteria	Pseudomonas aeruginosa	ABFHGY010000016.1	MMK56_001396	EIY2605710.1
ARMADA Type I helicase	Gammaproteobacteria	Pseudomonas aeruginosa	ABFHHZ010000007.1	MMK94_000471	EIY2737952.1
ARMADA Type I helicase	Gammaproteobacteria	Pseudomonas aeruginosa	ABKGCA020000022.1	OSX79_004774	EKW6594158.1
ARMADA Type I helicase	Gammaproteobacteria	Pseudomonas aeruginosa	ABKSLL020000006.1	PWN83_002542	EKW9780897.1
ARMADA Type I helicase	Gammaproteobacteria	Pseudomonas aeruginosa	ABLEKY010000030.1	P5803_005209	EKQ5872477.1
ARMADA Type I helicase	Gammaproteobacteria	Pseudomonas aeruginosa	ABLFHF020000021.1	P6Y09_004908	EKV4564451.1
ARMADA Type I helicase	Gammaproteobacteria	Pseudomonas aeruginosa	ABLIMW020000028.1	P9A67_005159	EKV4292916.1
ARMADA Type I helicase	Gammaproteobacteria	Pseudomonas aeruginosa	ABNGXL010000001.1	RVS32_000265	ELK4870636.1
ARMADA Type I helicase	Verrucomicrobiota	Pedosphaera parvula Ellin514	ABOX02000001.1	Cflav_PD5970	EEF63335.1
ARMADA Type I helicase	Gammaproteobacteria	Pseudomonas aeruginosa	ABPYXB010000009.1	VY988_003641	EME7057933.1
ARMADA Type I helicase	Gammaproteobacteria	Pseudomonas aeruginosa	ABQDQI010000026.1	V4X85_004046	EMF9966886.1
ARMADA Type I helicase	Gammaproteobacteria	Pseudomonas aeruginosa	ABSOPG010000018.1	ABLG17_002150	ENC9883512.1
ARMADA Type I helicase	Gammaproteobacteria	Pseudomonas aeruginosa	ABUWNF010000070.1	ACFGRT_003687	ENT9818303.1
ARMADA Type I helicase	Gammaproteobacteria	Pseudomonas aeruginosa	ABWYOY010000031.1	ACLF3H_003881	EOG6100479.1
ARMADA Type I helicase	Deinococci	Deinococcus radiodurans R1 = ATCC 13939 = DSM 20539	AE001826.1	DR_B0135	AAF12564.1
ARMADA Type I helicase	Gammaproteobacteria	Erwinia	AEQP01000023.1	HMPREF0551_2498	EFV93808.1
ARMADA Type I helicase	Cyanobacteriota	Tolypothrix sp. PCC 7601	AGCR01000024.1	FDUTEX481_02690	EKF03233.1
ARMADA Type I helicase	Actinomycetes	Mycolicibacterium rhodesiae JS60	AGIQ01000006.1	MycrhDRAFT_5458	EHB48617.1
ARMADA Type I helicase	Alphaproteobacteria	Methylorubrum extorquens DSM 13060	AGJK01000001.1	MetexDRAFT_0097	EHP95105.1
ARMADA Type I helicase	Actinomycetes	Streptomyces sp. W007	AGSW01000095.1	SPW_2585	EHM29127.1
ARMADA Type I helicase	Betaproteobacteria	Burkholderia pseudomallei 354e	AHJD01000298.1	BP354E_4948	EIF70914.1
ARMADA Type I helicase	Gammaproteobacteria	Stutzerimonas stutzeri TS44	AJXE01000009.1	YO5_13428	EIK53155.1
ARMADA Type I helicase	Actinomycetes	Streptomyces sp. SM8	AMPN02000002.1	SM8_027670	PKA37633.1
ARMADA Type I helicase	Betaproteobacteria	Thauera sp. 28	AMXA01000001.1	C662_01230	ENO94809.1
ARMADA Type I helicase	Betaproteobacteria	Thauera phenylacetica B4P	AMXF01000034.1	C667_07326	ENO97737.1
ARMADA Type I helicase	Cyanobacteriota	Scytonema hofmannii PCC 7110	ANNX02000012.1	WA1_02785	KYC44084.1
ARMADA Type I helicase	Alphaproteobacteria	Rubellimicrobium thermophilum DSM 16684	AOLV01000001.1	ruthe_00026	EPX87822.1
ARMADA Type I helicase	Actinomycetes	Amycolatopsis vancoresmycina DSM 44592	AOUO01000202.1	H480_15366	EOD67658.1
ARMADA Type I helicase	Caldilineae	Caldilinea aerophila DSM 14535 = NBRC 104270	AP012337.1	CLDAP_38910	BAM01931.1
ARMADA Type I helicase	Betaproteobacteria	Serpentinimonas maccroryi	AP014569.1	SMCB_0228	BAO82456.1
ARMADA Type I helicase	Alphaproteobacteria	Sphingobium cloacae	AP017655.1	SCLO_1024190	BAV65459.1
ARMADA Type I helicase	Cyanobacteriota	Planktothrix agardhii NIES-204	AP017992.1	NIES204_43990	BBD57063.1
ARMADA Type I helicase	Cyanobacteriota	Nostoc sp. NIES-2111	AP018187.1	NIES2111_64100	BAY42014.1
ARMADA Type I helicase	Cyanobacteriota	Tolypothrix tenuis PCC 7101	AP018248.1	NIES37_38990	BAY99916.1
ARMADA Type I helicase	Cyanobacteriota	Calothrix sp. NIES-4101	AP018280.1	NIES4101_62420	BAZ40281.1
ARMADA Type I helicase	Cyanobacteriota	Dolichospermum compactum NIES-806	AP018316.1	NIES806_44100	BAZ88176.1
ARMADA Type I helicase	Cyanobacteriota	Nostoc sp. HK-01	AP018318.1	NIES2109_07790	BBD58010.1
ARMADA Type I helicase	Cyanobacteriota	Nostoc sp. HK-01	AP018320.1	NIES2109_60720	BBD63222.1
ARMADA Type I helicase	Oligoflexia	Fluviispira sanaruensis	AP019368.1	JCM31447_23240	BBH53871.1
ARMADA Type I helicase	Ktedonobacteria	Thermosporothrix sp. COM3	AP019376.1	KTC_64010	BBH91650.1
ARMADA Type I helicase	Ktedonobacteria	Thermogemmatispora argillosa	AP019377.1	KTA_02220	BBH92023.1
ARMADA Type I helicase	Actinomycetes	Mycolicibacter terrae	AP022564.1	MTER_34500	BBX24039.1
ARMADA Type I helicase	Actinomycetes	Mycolicibacterium poriferae	AP022570.1	MPOR_13840	BBX50358.1
ARMADA Type I helicase	Actinomycetes	Mycobacterium conspicuum	AP022613.1	MCNS_18420	BBZ38779.1
ARMADA Type I helicase	Actinomycetes	Mycolicibacterium phocaicum	AP022616.1	MPHO_22370	BBZ55245.1
ARMADA Type I helicase	Actinomycetes	Mycolicibacterium anyangense	AP022620.1	MANY_48390	BBZ79502.1
ARMADA Type I helicase	Ktedonobacteria	Ktedonobacteria bacterium brp13	AP024096.1	ccbrp13_20800	BCL79615.1
ARMADA Type I helicase	Ktedonobacteria	Ktedonobacteria bacterium brp13	AP024096.1	ccbrp13_25220	BCL80057.1
ARMADA Type I helicase	Actinomycetes	Mycobacterium heckeshornense	AP024310.1	JMUB5695_00490	BCQ07074.1
ARMADA Type I helicase	Betaproteobacteria	Caballeronia sp. NK8	AP024322.1	NK8_28940	BCQ24718.1
ARMADA Type I helicase	Actinomycetes	Arachnia rubra	AP024463.1	SK1NUM_27890	BCR82346.1
ARMADA Type I helicase	Deinococci	Thermus thermophilus	AP024927.1	TthAA11_22450	BCZ88063.1
ARMADA Type I helicase	Cyanobacteriota	Calothrix sp. PCC 7716	AP025018.1	CAL7716_081720	BDA74006.1
ARMADA Type I helicase	Actinomycetes	Mycobacterium kiyosense	AP025179.1	IWGMT90018_14390	BDB40993.1
ARMADA Type I helicase	Actinomycetes	Mycobacterium sp. 20KCMC460	AP025524.1	MKCMC460_16500	BDE12790.1
ARMADA Type I helicase	Deinococci	Thermus thermophilus	AP025596.1	TthSNM11_12320	BDG19029.1
ARMADA Type I helicase	Deinococci	Thermus thermophilus	AP025604.1	TthSNM17_22170	BDG22555.1
ARMADA Type I helicase	Deinococci	Thermus thermophilus	AP025610.1	TthSNM33_21250	BDG24931.1
ARMADA Type I helicase	Betaproteobacteria	Sphaerotilus microaerophilus	AP025730.1	CATMQ487_26320	BDI05662.1
ARMADA Type I helicase	Actinomycetes	Cellulomonas sp. NTE-D12	AP026442.1	CELD12_32990	BDO43809.1
ARMADA Type I helicase	Holophagae	Mesoterricola silvestris	AP027080.1	METEAL_23070	BDU73133.1
ARMADA Type I helicase	Actinomycetes	Brooklawnia propionicigenes	AP028056.1	brsh051_10150	BEH01734.1
ARMADA Type I helicase	Actinomycetes	Brooklawnia propionicigenes	AP028056.1	brsh051_15340	BEH02253.1
ARMADA Type I helicase	Alphaproteobacteria	Bradyrhizobium diazoefficiens	AP029067.1	BRDID11009_83110	BEW39042.1
ARMADA Type I helicase	Alphaproteobacteria	Bradyrhizobium diazoefficiens	AP029072.1	BRDID11013_84530	BEW74314.1
ARMADA Type I helicase	Alphaproteobacteria	Bradyrhizobium diazoefficiens	AP029139.1	BDC11053_04060	BFC27347.1
ARMADA Type I helicase	Oligoflexia	Pigmentibacter ruber	AP029159.1	GTC16762_06640	BFD31046.1
ARMADA Type I helicase	Actinomycetes	Streptomyces sp. Xyl84	AP029182.1	StreXyl84_49990	BFD85598.1
ARMADA Type I helicase	Actinomycetes	Actinomadura rugatobispora	AP029191.1	GCM10010200_007630	BFE28512.1
ARMADA Type I helicase	Deinococci	Thermus thermophilus	AP031324.1	TthTF19_20730	BFH76917.1
ARMADA Type I helicase	Deinococci	Thermus thermophilus	AP031326.1	TthTF21_22040	BFH79486.1
ARMADA Type I helicase	Deinococci	Thermus thermophilus	AP031329.1	TthTF24_21340	BFH81840.1
ARMADA Type I helicase	Deinococci	Thermus thermophilus	AP031331.1	TthTF25_22460	BFH84323.1
ARMADA Type I helicase	Deinococci	Thermus thermophilus	AP031333.1	TthTF27_21370	BFH86645.1
ARMADA Type I helicase	Bacteroidota/Chlorobiota group	Bacteroides stercoris	AP031449.1	K330107F9_31070	BFL33764.1
ARMADA Type I helicase	Gammaproteobacteria	Cellvibrionaceae bacterium NBRC 116180	AP036020.1	NBRC116180_33450	BFR61907.1
ARMADA Type I helicase	Alphaproteobacteria	Methylosinus sporium	AP038963.1	NpR2085_33270	BFX17222.1
ARMADA Type I helicase	Gammaproteobacteria	Pseudomonas allii	AP039447.1	PALN8042_29570	BFY63261.1
ARMADA Type I helicase	Alphaproteobacteria	Actibacterium atlanticum	AQQY01000004.1	ATO10_08157	KCV82348.1
ARMADA Type I helicase	Polyangia	Chondromyces apiculatus DSM 436	ASRX01000019.1	CAP_2467	EYF06007.1
ARMADA Type I helicase	Thermotogae	Mesotoga sp. Brook.08.YT.4.2.5.4	ATCT01000054.1	M388_03720	RAO95610.1
ARMADA Type I helicase	Gammaproteobacteria	Pseudomonas sp. CF161	ATLP01000034.1	CF161_03688	EPL15421.1
ARMADA Type I helicase	Cyanobacteriota	Synechococcus sp. 60AY4M2	AUMZ01000001.1	SYN60AY4M2_06270	PIK95043.1
ARMADA Type I helicase	Cyanobacteriota	Synechococcus sp. 63AY4M1	AUNA01000001.1	SYN63AY4M1_03720	PIK97296.1
ARMADA Type I helicase	Alphaproteobacteria	Skermanella stibiiresistens SB22	AVFL01000028.1	N825_20670	EWY37264.1
ARMADA Type I helicase	Actinomycetes	Knoellia aerolata DSM 18566	AVPL01000022.1	N801_08900	KGN41190.1
ARMADA Type I helicase	Alphaproteobacteria	Hyphomonas pacifica	AWFA01000006.1	HY2_08640	KCZ52269.1
ARMADA Type I helicase	Actinomycetes	Streptomyces roseochromogenus subsp. oscitans DS 12.976	AWQX01000170.1	M878_19400	EST29921.1
ARMADA Type I helicase	Gammaproteobacteria	Alcanivorax sp. PN-3	AXBX01000002.1	Q668_05675	ERS15418.1
ARMADA Type I helicase	Gammaproteobacteria	Pseudomonas aeruginosa BWHPSA026	AXQC01000010.1	Q039_02751	ERV90960.1
ARMADA Type I helicase	Cyanobacteriota	Synechococcus sp. 65AY640	AXUV01000001.1	SYN65AY640_10380	PIL01994.1
ARMADA Type I helicase	Cyanobacteriota	Synechococcus sp. 65AY6A5	AXUW01000001.1	SYN65AY6A5_09525	PIK89243.1
ARMADA Type I helicase	Cyanobacteriota	Synechococcus sp. 63AY4M2	AXUX01000001.1	SYN63AY4M2_05695	PIK85980.1
ARMADA Type I helicase	Cyanobacteriota	Synechococcus sp. 65AY6Li	AXZO01000001.1	SYN65AY6LI_03085	PIK91328.1
ARMADA Type I helicase	Alphaproteobacteria	Rhodobacter capsulatus YW2	AYPZ01000059.1	U713_16865	ETD87261.1
ARMADA Type I helicase	Actinomycetes	Williamsia sp. D3	AYTE01000027.1	W823_17580	ETD31761.1
ARMADA Type I helicase	Gammaproteobacteria	Pseudomonas aeruginosa VRFPA08	AZHU01000045.1	X922_08355	ETD52786.1
ARMADA Type I helicase	Actinomycetes	Streptomyces scopuliridis RB72	AZSP01000138.1	Y717_04180	PVE11421.1
ARMADA Type I helicase	Actinomycetes	Actinoallomurus spadix	BAAABM010000066.1	GCM10010151_64820	GAA0365927.1
ARMADA Type I helicase	Alphaproteobacteria	Alteraurantiacibacter aestuarii	BAAAFP010000002.1	GCM10009127_08450	GAA0270638.1
ARMADA Type I helicase	Actinomycetes	Actinoplanes capillaceus	BAAAGQ010000073.1	GCM10009531_87680	GAA0479685.1
ARMADA Type I helicase	Actinomycetes	Cryptosporangium japonicum	BAAAGX010000034.1	GCM10009539_75230	GAA0276384.1
ARMADA Type I helicase	Actinomycetes	Microlunatus lacustris	BAAAJN010000008.1	GCM10009616_28740	GAA1434402.1
ARMADA Type I helicase	Actinomycetes	Actinomadura bangladeshensis	BAAAMX010000007.1	GCM10009736_23690	GAA1856045.1
ARMADA Type I helicase	Actinomycetes	Streptantibioticus ferralitis	BAAANM010000038.1	GCM10009753_74230	GAA1929531.1
ARMADA Type I helicase	Actinomycetes	Microbacterium hatanonis	BAAANR010000001.1	GCM10009758_15800	GAA2073696.1
ARMADA Type I helicase	Actinomycetes	Microbacterium koreense	BAAAOZ010000001.1	GCM10009796_12100	GAA1851629.1
ARMADA Type I helicase	Actinomycetes	Nocardiopsis rhodophaea	BAAAPC010000012.1	GCM10009799_30070	GAA2000773.1
ARMADA Type I helicase	Actinomycetes	Nocardiopsis rhodophaea	BAAAPD010000008.1	GCM10009800_19770	GAA2034088.1
ARMADA Type I helicase	Actinomycetes	Pilimelia columellifera subsp. columellifera	BAAARY010000023.1	GCM10010201_33140	GAA2530965.1
ARMADA Type I helicase	Actinomycetes	Streptomyces macrosporus	BAAASZ010000020.1	GCM10010405_27570	GAA2442537.1
ARMADA Type I helicase	Actinomycetes	Streptomyces macrosporus	BAAASZ010000028.1	GCM10010405_41850	GAA2453709.1
ARMADA Type I helicase	Actinomycetes	Planomonospora alba	BAAAUT010000005.1	GCM10010466_08540	GAA3119997.1
ARMADA Type I helicase	Actinomycetes	Streptomyces lactacystinicus	BAAAVK010000003.1	GCM10010519_05040	GAA2972928.1
ARMADA Type I helicase	Actinomycetes	Streptomyces violaceus	BAAAWA010000003.1	GCM10011428_06840	GAA2896458.1
ARMADA Type I helicase	Actinomycetes	Plantactinospora mayteni	BAAAZQ010000040.1	GCM10022225_80420	GAA3780108.1
ARMADA Type I helicase	Actinomycetes	Sphaerisporangium flaviroseum	BAAAZR010000008.1	GCM10022226_37500	GAA3813274.1
ARMADA Type I helicase	Actinomycetes	Streptomyces sedi	BAAAZS010000125.1	GCM10022227_47370	GAA3884429.1
ARMADA Type I helicase	Actinomycetes	Nonomuraea soli	BAABAM010000006.1	GCM10022248_57220	GAA4080714.1
ARMADA Type I helicase	Actinomycetes	Nocardioides caricicola	BAABFQ010000006.1	GCM10023146_23800	GAA4372886.1
ARMADA Type I helicase	Actinomycetes	Fodinibacter luteus	BAABGM010000007.1	GCM10023168_11980	GAA4401915.1
ARMADA Type I helicase	Actinomycetes	Micromonospora coerulea	BAABGU010000005.1	GCM10023176_14350	GAA4565686.1
ARMADA Type I helicase	Actinomycetes	Actinoallomurus liliacearum	BAABHJ010000041.1	GCM10023195_87710	GAA4619403.1
ARMADA Type I helicase	Actinomycetes	Luteimicrobium xylanilyticum	BAABIH010000017.1	GCM10023221_27270	GAA4847100.1
ARMADA Type I helicase	Actinomycetes	Streptomonospora halophila	BAABIK010000007.1	GCM10023224_17400	GAA4936960.1
ARMADA Type I helicase	Alphaproteobacteria	Sphingomonas daechungensis	BAABJC010000001.1	GCM10023264_25810	GAA4756832.1
ARMADA Type I helicase	Actinomycetes	Pseudonocardia eucalypti	BAABJP010000010.1	GCM10023321_30200	GAA5155844.1
ARMADA Type I helicase	Betaproteobacteria	Niveibacterium umoris	BAABLE010000005.1	GCM10025771_08190	GAA5175592.1
ARMADA Type I helicase	Actinomycetes	Arthrobacter cryoconiti	BAABLL010000010.1	GCM10025779_24430	GAA4657849.1
ARMADA Type I helicase	Alphaproteobacteria	Acidiphilium sp. MT5	BAABMR010000003.1	ACOSOMT5_P1031	GAA5264606.1
ARMADA Type I helicase	Actinomycetes	Streptosporangium roseum	BAABUD010000003.1	Aros01_00710	GAA5764237.1
ARMADA Type I helicase	Deinococci	Thermus thalpophilus	BAACBX010000027.1	Thermus77420_16510	GAA6756175.1
ARMADA Type I helicase	Gammaproteobacteria	Marinobacterium sp. BA1	BAAFHC010000001.1	MnBA_10170	GAB0151617.1
ARMADA Type I helicase	Alphaproteobacteria	Nitrobacter sp	BAAGBE010000001.1	NTAFB05_26670	GAB1717625.1
ARMADA Type I helicase	Nitrospiria	Nitrospira sp	BAAGBG010000002.1	NTNFB01_07440	GAB1721848.1
ARMADA Type I helicase	Betaproteobacteria	Achromobacter xylosoxidans	BAAGFB010000012.1	MyNCGM152_12790	GAB1840531.1
ARMADA Type I helicase	Betaproteobacteria	Achromobacter xylosoxidans	BAAGFC010000051.1	MyNCGM683_13180	GAB1846488.1
ARMADA Type I helicase	Deinococci	Thermus thermophilus	BAAGIO010000143.1	TthREK2_24170	GAB2312526.1
ARMADA Type I helicase	Pisuviricota	Sobemovirus	BAEG01000012.1	ARGLB_012_00130	GAB12319.1
ARMADA Type I helicase	Cyanobacteriota	Microcystis aeruginosa NIES-44	BBPA01000005.1	N44_02308	GAL91595.1
ARMADA Type I helicase	Betaproteobacteria	Alicycliphilus sp. B1	BBSJ01000056.1	ALISP_6593	GAO26773.1
ARMADA Type I helicase	Alphaproteobacteria	Methylobacterium sp. ME121	BBUX01000007.1	ME121_1625	GAN47616.1
ARMADA Type I helicase		bacterium HR14	BEHQ01000002.1	HRbin14_00066	GBC89344.1
ARMADA Type I helicase		bacterium HR29	BEIF01000001.1	HRbin29_00546	GBD22900.1
ARMADA Type I helicase		bacterium HR40	BEIQ01000001.1	HRbin40_01026	GBD43552.1
ARMADA Type I helicase	Actinomycetes	Mycobacterium sp. shizuoka-1	BEWG01000055.1	MSZK_31630	GAY16437.1
ARMADA Type I helicase	Betaproteobacteria	Sulfuriferula multivorans	BGOW01000005.1	SFMTTN_0873	GBL45069.1
ARMADA Type I helicase	Gammaproteobacteria	Marinobacter salsuginis	BGZI01000018.1	MSSD14B_26540	GBO88986.1
ARMADA Type I helicase	Betaproteobacteria	Mesosutterella multiformis	BGZJ01000002.1	MESMUL_21500	GBO94796.1
ARMADA Type I helicase	Actinomycetes	Mycolicibacterium sp. NCC-Tsukiji	BHVW01000065.1	NCCNTM_27140	GCA99079.1
ARMADA Type I helicase	Betaproteobacteria	Mesosutterella multiformis	BHWA01000001.1	KGMB02707_05100	GCB31241.1
ARMADA Type I helicase	Bacteroidota/Chlorobiota group	Schleiferia thermophila	BHZF01000001.1	JCM30197_02590	GCD79012.1
ARMADA Type I helicase	Ktedonobacteria	Dictyobacter aurantiacus	BIFQ01000002.1	KDAU_54700	GCE08141.1
ARMADA Type I helicase	Ktedonobacteria	Dictyobacter kobayashii	BIFS01000002.1	KDK_74050	GCE23605.1
ARMADA Type I helicase	Ktedonobacteria	Thermosporothrix hazakensis	BIFX01000001.1	KTH_46620	GCE49793.1
ARMADA Type I helicase	Ktedonobacteria	Dictyobacter arantiisoli	BIXY01000025.1	KDI_20670	GCF08503.1
ARMADA Type I helicase	Ktedonobacteria	Dictyobacter arantiisoli	BIXY01000093.1	KDI_46420	GCF11078.1
ARMADA Type I helicase	Cyanobacteriota	Sphaerospermopsis reniformis	BJCE01000134.1	SR1949_34590	GCL38345.1
ARMADA Type I helicase	Cyanobacteriota	Microcystis aeruginosa NIES-3807	BJCK01000032.1	NIES3807_22200	GCL59050.1
ARMADA Type I helicase	Actinomycetes	Streptomyces antimycoticus	BJHV01000001.1	SANT12839_074480	GDY46566.1
ARMADA Type I helicase	Actinomycetes	Cellulomonas uda	BJLP01000028.1	CUD01_18600	GEA81416.1
ARMADA Type I helicase	Actinomycetes	Streptomyces gardneri	BJMN01000030.1	SGA01_47080	GEB59103.1
ARMADA Type I helicase	Alphaproteobacteria	Paracoccus denitrificans	BJUR01000004.1	PDE01_07480	GEK67228.1
ARMADA Type I helicase	Ktedonobacteria	Thermogemmatispora aurantia	BKZV01000003.1	KTAU_24280	GER83791.1
ARMADA Type I helicase	Actinomycetes	Mycolicibacterium agri	BLKS01000001.1	MAGR_48120	GFG53371.1
ARMADA Type I helicase	Actinomycetes	Mycolicibacter algericus	BLKY01000001.1	MALGJ_19180	GFG85242.1
ARMADA Type I helicase	Alphaproteobacteria	Marinicauda pacifica	BMEI01000002.1	GCM10011367_17280	GGE43148.1
ARMADA Type I helicase	Alphaproteobacteria	Salipiger profundus	BMEW01000002.1	GCM10011326_16210	GGA04991.1
ARMADA Type I helicase	Alphaproteobacteria	Roseibium aquae	BMFA01000018.1	GCM10011316_38490	GGB62898.1
ARMADA Type I helicase	Bacteroidota/Chlorobiota group	Hymenobacter qilianensis	BMFN01000003.1	GCM10011375_32550	GGF74961.1
ARMADA Type I helicase	Alphaproteobacteria	Cribrihabitans marinus	BMGV01000013.1	GCM10010973_36470	GGH40179.1
ARMADA Type I helicase	Betaproteobacteria	Paraburkholderia caffeinilytica	BMHL01000003.1	GCM10011400_22790	GGC35593.1
ARMADA Type I helicase	Alphaproteobacteria	Pyruvatibacter mobilis	BMHN01000001.1	GCM10011587_26440	GGD20568.1
ARMADA Type I helicase	Actinomycetes	Sphaerisporangium melleum	BMNT01000012.1	GCM10007964_25460	GGK81724.1
ARMADA Type I helicase	Deinococci	Deinococcus roseus	BMOD01000002.1	GCM10008938_07100	GGJ23520.1
ARMADA Type I helicase	Deinococci	Deinococcus malanensis	BMPP01000011.1	GCM10008955_26380	GGK31236.1
ARMADA Type I helicase	Actinomycetes	Thermopolyspora flexuosa	BMPV01000002.1	GCM10010106_19620	GGM73219.1
ARMADA Type I helicase	Actinomycetes	Actinokineospora fastidiosa	BMRB01000004.1	GCM10010171_47870	GGS47076.1
ARMADA Type I helicase	Actinomycetes	Streptomyces chromofuscus	BMTA01000033.1	GCM10010254_69410	GGT39522.1
ARMADA Type I helicase	Actinomycetes	Streptomyces malachitofuscus	BMUF01000002.1	GCM10010297_07040	GGW88559.1
ARMADA Type I helicase	Actinomycetes	Streptomyces bluensis	BMVM01000024.1	GCM10010344_72890	GGZ94378.1
ARMADA Type I helicase	Actinomycetes	Streptomyces canarius	BMVN01000038.1	GCM10010345_72500	GHA57553.1
ARMADA Type I helicase	Betaproteobacteria	Vogesella fluminis	BMYP01000002.1	GCM10011419_01820	GHD70900.1
ARMADA Type I helicase	Alphaproteobacteria	Novosphingobium colocasiae	BMZA01000014.1	GCM10011614_29710	GGZ12642.1
ARMADA Type I helicase	Alphaproteobacteria	Allgaiera indica	BNAB01000022.1	GCM10008024_35360	GHE05250.1
ARMADA Type I helicase	Deinococci	Deinococcus piscis	BNAL01000025.1	GCM10017783_19050	GHG06674.1
ARMADA Type I helicase	Actinomycetes	Flavimobilis marinus	BNAN01000002.1	GCM10011331_13180	GHG50483.1
ARMADA Type I helicase	Actinomycetes	Streptomyces gardneri	BNBG01000016.1	GCM10017674_58210	GHH12272.1
ARMADA Type I helicase	Actinomycetes	Streptomyces werraensis	BNBX01000012.1	GCM10018789_55280	GHF18230.1
ARMADA Type I helicase	Actinomycetes	Micromonospora sp. AKA109	BNEH01000005.1	TPA0907_09310	GHJ06564.1
ARMADA Type I helicase	Ktedonobacteria	Ktedonobacter sp. SOSP1-85	BNJI01000001.1	KSD_47590	GHO76988.1
ARMADA Type I helicase	Ktedonobacteria	Dictyobacter formicarum	BNJJ01000007.1	KSZ_29120	GHO84906.1
ARMADA Type I helicase	Ktedonobacteria	Dictyobacter formicarum	BNJJ01000022.1	KSZ_61800	GHO88174.1
ARMADA Type I helicase	Spirochaetia	Spirochaetia bacterium	BOBB01000009.1	FACS1894142_2750	GHT97689.1
ARMADA Type I helicase	Planctomycetota	Planctomycetota bacterium	BOKI01000020.1	BroJett014_31640	GIK54191.1
ARMADA Type I helicase	unclassified Chloroflexota	Chloroflexota bacterium	BOKO01000033.1	BroJett021_50970	GIK76109.1
ARMADA Type I helicase	Actinomycetes	Actinoplanes capillaceus	BOMF01000184.1	Aca07nite_87420	GID51467.1
ARMADA Type I helicase	Actinomycetes	Actinoplanes regularis	BOMU01000093.1	Are01nite_69680	GIE90488.1
ARMADA Type I helicase	Actinomycetes	Cellulomonas marina	BONM01000011.1	Cma02nite_16390	GIG29039.1
ARMADA Type I helicase	Actinomycetes	Plantactinospora mayteni	BONX01000072.1	Pma05_80480	GIH01476.1
ARMADA Type I helicase	Actinomycetes	Sphaerisporangium melleum	BOOT01000046.1	Sme01_62890	GII73813.1
ARMADA Type I helicase	Actinomycetes	Sphaerisporangium rufum	BOOU01000055.1	Sru01_42070	GII79225.1
ARMADA Type I helicase	Acidimicrobiia	Acidimicrobiia bacterium	BPGH01000001.1	KatS3mg009_1214	GIU86699.1
ARMADA Type I helicase	Fimbriimonadia	Fimbriimonadales bacterium	BPGS01000001.1	KatS3mg021_0118	GIV11836.1
ARMADA Type I helicase	unclassified Armatimonadota	Armatimonadota bacterium	BPGT01000007.1	KatS3mg022_3677	GIV18242.1
ARMADA Type I helicase	Bacteroidota/Chlorobiota group	Bacteroidia bacterium	BPGV01000001.1	KatS3mg025_1418	GIV23759.1
ARMADA Type I helicase	Bacteroidota/Chlorobiota group	Bacteroidia bacterium	BPGW01000005.1	KatS3mg026_1174	GIV25482.1
ARMADA Type I helicase	Bacteroidota/Chlorobiota group	Candidatus Kapaibacterium sp	BPHI01000050.1	KatS3mg038_2693	GIV52172.1
ARMADA Type I helicase	Bacteroidota/Chlorobiota group	Candidatus Kapaibacterium sp	BPHJ01000001.1	KatS3mg039_1612	GIV55094.1
ARMADA Type I helicase	Bacteroidota/Chlorobiota group	Candidatus Kapaibacterium sp	BPHK01000001.1	KatS3mg040_0183	GIV55415.1
ARMADA Type I helicase	Caldilineae	Caldilinea sp	BPHR01000022.1	KatS3mg048_4205	GIV71343.1
ARMADA Type I helicase	Caldilineae	Caldilinea sp	BPHS01000003.1	KatS3mg049_3690	GIV75134.1
ARMADA Type I helicase	Chloroflexia	Chloroflexus sp	BPHX01000001.1	KatS3mg055_0764	GIV88246.1
ARMADA Type I helicase	Chloroflexia	Chloroflexus sp	BPHY01000001.1	KatS3mg056_1164	GIV92455.1
ARMADA Type I helicase	Chloroflexia	Herpetosiphonaceae bacterium	BPHZ01000001.1	KatS3mg057_0321	GIV95664.1
ARMADA Type I helicase	Dehalococcoidia	Dehalococcoidia bacterium	BPIC01000007.1	KatS3mg060_3499	GIW08694.1
ARMADA Type I helicase	Dehalococcoidia	Dehalococcoidia bacterium	BPID01000007.1	KatS3mg061_1862	GIW10805.1
ARMADA Type I helicase	Candidatus Binatota	Candidatus Binatia bacterium	BPIR01000001.1	KatS3mg077_0009	GIW42727.1
ARMADA Type I helicase	Nitrospiria	Nitrospiraceae bacterium	BPIW01000023.1	KatS3mg082_2014	GIW55610.1
ARMADA Type I helicase	Planctomycetota	Phycisphaerae bacterium	BPJO01000005.1	KatS3mg104_1161	GIW76098.1
ARMADA Type I helicase	Planctomycetota	Pirellulaceae bacterium	BPJU01000012.1	KatS3mg110_3210	GIW95169.1
ARMADA Type I helicase	Alphaproteobacteria	Rhodothalassiaceae bacterium	BPKC01000001.1	KatS3mg119_0020	GIX15834.1
ARMADA Type I helicase	Candidatus Tectimicrobiota	Candidatus Tectimicrobiota bacterium	BPKO01000004.1	KatS3mg131_2083	GIX47872.1
ARMADA Type I helicase	Alphaproteobacteria	Methylobacterium gregans	BPQM01000160.1	NBEOAGPD_5015	GJD81761.1
ARMADA Type I helicase	Alphaproteobacteria	Methylobacterium marchantiae	BPQT01000064.1	AIGOOFII_4206	GJE19458.1
ARMADA Type I helicase	Alphaproteobacteria	Methylobacterium tardum	BPQZ01000017.1	GOFOIKOB_4000	GJE50946.1
ARMADA Type I helicase	Nitrospiria	Nitrospirales bacterium	BQIW01000058.1	NPIRA03_26230	GJL59766.1
ARMADA Type I helicase	Gammaproteobacteria	Pseudomonas tohonis	BQKM01000015.1	TUM20286_48150	GJN55063.1
ARMADA Type I helicase	Planctomycetota	Phycisphaerae bacterium	BQMO01000010.1	HBSAPP03_15640	GJQ29680.1
ARMADA Type I helicase	Actinomycetes	Mycobacterium kiyosense	BRXE01000012.1	SRL2020028_17280	GLB82472.1
ARMADA Type I helicase	Actinomycetes	Mycobacterium kiyosense	BRXF01000086.1	SRL2020130_55300	GLB92713.1
ARMADA Type I helicase	Actinomycetes	Mycobacterium kiyosense	BRXG01000003.1	SRL2020226_07010	GLB93925.1
ARMADA Type I helicase	Alphaproteobacteria	Methylobacterium gregans	BSPI01000051.1	GCM10007886_54200	GLS57234.1
ARMADA Type I helicase	Alphaproteobacteria	Methylobacterium tardum	BSPL01000013.1	GCM10007890_19610	GLS69948.1
ARMADA Type I helicase	Deinococci	Thermus sp. LT1-2-5	BSRG01000021.1	TJA_23780	GLV49277.1
ARMADA Type I helicase	Actinomycetes	Thermobispora bispora	BSRH01000005.1	TBS_34650	GLV52903.1
ARMADA Type I helicase	Ktedonobacteria	Dictyobacter halimunensis	BSRI01000002.1	KDH_66420	GLV59818.1
ARMADA Type I helicase	Actinomycetes	Streptomyces hygroscopicus subsp. hygroscopicus	BSRM01000008.1	Shyhy02_28350	GLV74835.1
ARMADA Type I helicase	Actinomycetes	Actinomadura rubrobrunea	BSRZ01000001.1	Arub01_04060	GLW62162.1
ARMADA Type I helicase	Actinomycetes	Streptomyces hygroscopicus subsp. hygroscopicus	BSSM01000001.1	Shyhy01_02650	GLX47315.1
ARMADA Type I helicase	Actinomycetes	Actinoallomurus iriomotensis	BSTK01000001.1	Airi02_002320	GLY82300.1
ARMADA Type I helicase	Actinomycetes	Actinoallomurus iriomotensis	BSTK01000005.1	Airi02_038980	GLY85969.1
ARMADA Type I helicase	Alphaproteobacteria	Erythrobacter sp. MTPC3	BTGP01000009.1	MTsPCn3_26370	GMN03906.1
ARMADA Type I helicase	unclassified Chloroflexota	Chloroflexota bacterium	BTUI01000004.1	AMXMBFR23_09980	GMU40132.1
ARMADA Type I helicase	Betaproteobacteria	Betaproteobacteria bacterium	BTVO01000015.1	AMXMBFR72_11850	GMV58073.1
ARMADA Type I helicase	Alphaproteobacteria	Parvibaculum sp	BTVP01000030.1	AMXMBFR74_25190	GMV63351.1
ARMADA Type I helicase	Alphaproteobacteria	Bradyrhizobium ivorense	CAADFC020000016.1	CI1B_40610	VIO72416.1
ARMADA Type I helicase	Candidatus Methylomirabilota	Candidatus Methylomirabilis lanthanidiphila	CABIKM010000030.1	MELA_02056	VUZ85671.1
ARMADA Type I helicase	Betaproteobacteria	Pandoraea anapnoica	CABPSP010000013.1	PAN31117_04130	VVE71663.1
ARMADA Type I helicase	Actinomycetes	Amycolatopsis camponoti	CABVGP010000002.1	AA23TX_04656	VVJ19635.1
ARMADA Type I helicase	Betaproteobacteria	Burkholderia aenigmatica	CABWIL020000015.1	BLA3211_04375	CAB3967268.1
ARMADA Type I helicase	Gammaproteobacteria	Zhongshania aliphaticivorans	CACSIJ010000001.1	BEMPMBAN_00010	CAA0078324.1
ARMADA Type I helicase	Actinomycetes	Mycolicibacterium vanbaalenii	CACSIP010000076.1	AELLOGFF_02400	CAA0138228.1
ARMADA Type I helicase	Alphaproteobacteria	Methylobacterium brachiatum	CACTHX010000003.1	MBRA_03774	CAA2158503.1
ARMADA Type I helicase	Betaproteobacteria	Achromobacter marplatensis	CADIJU010000036.1	LMG26219_06211	CAB3715766.1
ARMADA Type I helicase	Betaproteobacteria	Paraburkholderia caffeinilytica	CADIKJ010000010.1	LMG28690_03914	CAB3794359.1
ARMADA Type I helicase	Betaproteobacteria	Paraburkholderia ultramafica	CADIKK010000038.1	LMG28614_06025	CAB3804398.1
ARMADA Type I helicase	Betaproteobacteria	Paraburkholderia sabiae	CAJHCS010000042.1	LMG24235_07812	CAD6562573.1
ARMADA Type I helicase	Betaproteobacteria	Paraburkholderia aspalathi	CAJNBE010000051.1	R69746_04772	CAE6791912.1
ARMADA Type I helicase	Betaproteobacteria	Paraburkholderia nemoris	CAJNBN010000010.1	R75777_04202	CAE6777596.1
ARMADA Type I helicase	Anaerolineae	Anaerolineae bacterium	CAJPFV010000521.1	ANRL4_03156	CAG1001148.1
ARMADA Type I helicase	Actinomycetes	Rhodococcus opacus	CAJUXZ010000033.1	E143388_07864	CAG7637144.1
ARMADA Type I helicase	Actinomycetes	Rhodococcus opacus	CAJUXZ010000035.1	E143388_08310	CAG7641698.1
ARMADA Type I helicase	Betaproteobacteria	Ralstonia mannitolilytica	CATVXE010000002.1	R77591_00455	CAJ0679686.1
ARMADA Type I helicase	Betaproteobacteria	Ralstonia mannitolilytica	CAUDKK010000014.1	R76727_01834	CAJ0864631.1
ARMADA Type I helicase	Betaproteobacteria	Ralstonia mannitolilytica	CAUDKV010000003.1	R77569_01160	CAJ0858422.1
ARMADA Type I helicase	Betaproteobacteria	Burkholderia pseudomallei	CAUWPQ010000002.1	SAMEA4874326_00365	CAJ2753189.1
ARMADA Type I helicase	Betaproteobacteria	Burkholderia pseudomallei	CAUWPV010000011.1	SAMEA4874298_01652	CAJ2884026.1
ARMADA Type I helicase	Betaproteobacteria	Burkholderia pseudomallei	CAUWUW010000017.1	SAMEA4874378_03388	CAJ4280026.1
ARMADA Type I helicase	Betaproteobacteria	Burkholderia pseudomallei	CAUWXD010000058.1	SAMEA4874602_05292	CAJ4507795.1
ARMADA Type I helicase	Betaproteobacteria	Burkholderia pseudomallei	CAUWYH010000003.1	SAMEA4874276_00865	CAJ4233423.1
ARMADA Type I helicase	Betaproteobacteria	Burkholderia pseudomallei	CAUWZF010000010.1	SAMEA4874631_02340	CAJ4797900.1
ARMADA Type I helicase	Betaproteobacteria	Burkholderia pseudomallei	CAUXBN010000014.1	SAMEA4874890_02071	CAJ4819699.1
ARMADA Type I helicase	Betaproteobacteria	Burkholderia pseudomallei	CAUXHD010000044.1	SAMEA4874840_04444	CAJ5841607.1
ARMADA Type I helicase	Betaproteobacteria	Burkholderia pseudomallei	CAUXON010000035.1	SAMEA6625357_03326	CAJ6933632.1
ARMADA Type I helicase	Betaproteobacteria	Burkholderia pseudomallei	CAUXRO010000003.1	SAMEA4874445_01168	CAJ7339091.1
ARMADA Type I helicase	Betaproteobacteria	Burkholderia pseudomallei	CAUXSU010000006.1	SAMEA6625367_00866	CAJ7320527.1
ARMADA Type I helicase	Betaproteobacteria	Burkholderia pseudomallei	CAUXSW010000003.1	SAMEA6625373_00584	CAJ7287009.1
ARMADA Type I helicase	Betaproteobacteria	Burkholderia pseudomallei	CAUXUZ010000017.1	SAMEA6625280_03775	CAJ8262468.1
ARMADA Type I helicase	Betaproteobacteria	Burkholderia pseudomallei	CAUXWX010000001.1	SAMEA6625171_00206	CAJ7904146.1
ARMADA Type I helicase	Betaproteobacteria	Burkholderia pseudomallei	CAUXXS010000007.1	SAMEA6625119_01604	CAJ8197114.1
ARMADA Type I helicase	Betaproteobacteria	Burkholderia pseudomallei	CAUYEA010000041.1	SAMEA6625178_04246	CAJ9606436.1
ARMADA Type I helicase	Betaproteobacteria	Burkholderia pseudomallei	CAUYEW010000008.1	SAMEA6625077_02627	CAJ9461154.1
ARMADA Type I helicase	Betaproteobacteria	Burkholderia pseudomallei	CAUYGM010000001.1	SAMEA6625577_00207	CAJ9364167.1
ARMADA Type I helicase	Betaproteobacteria	Burkholderia pseudomallei	CAUYKQ010000041.1	SAMEA6625059_05058	CAK0502250.1
ARMADA Type I helicase	Gammaproteobacteria	Gammaproteobacteria bacterium	CAUYTY010000208.1	CCP3SC1_510016	CAK0767951.1
ARMADA Type I helicase	Bacteroidota/Chlorobiota group	Flavobacterium frigoris	CBCRVS010000012.1	FLFR108385_12950	CAM3007531.1
ARMADA Type I helicase	Bacteroidota/Chlorobiota group	Rhodothermus bifroesti	CBCRYL010000007.1	RHBI111906_12355	CAM3396528.1
ARMADA Type I helicase	Actinomycetes	Mycolicibacterium frederiksbergense	CBCSDT010000036.1	MYFR107205_21375	CAM3658226.1
ARMADA Type I helicase	Betaproteobacteria	Bordetella bronchialis	CBCSFJ010000021.1	BOBR111200_17825	CAM3946256.1
ARMADA Type I helicase	Deinococci	Deinococcus marmoris	CBCSJX010000028.1	DEMA109039_05725	CAM4063525.1
ARMADA Type I helicase	Gammaproteobacteria	Halomonas sp. A3H3	CBRE010000040.1	HALA3H3_220018	CDG51651.1
ARMADA Type I helicase	Acidithiobacillia	Acidithiobacillus ferrivorans	CCCS020000023.1	AFERRI_30320	CDQ09674.1
ARMADA Type I helicase		bacterium YEK0313	CCMO02000001.1	BN1110_01570	CEJ11283.1
ARMADA Type I helicase	Gammaproteobacteria	Pseudomonas aeruginosa	CDAZ01000010.1	PAMH19_3381	CEI15188.1
ARMADA Type I helicase	Cyanobacteriota	Umezakia ovalisporum	CDHJ01000037.1	apha_00770	CEJ43335.1
ARMADA Type I helicase	Clostridia	Paraclostridium sordellii	CDNX01000003.1	SSCC26591_06921	CEN89114.1
ARMADA Type I helicase	Betaproteobacteria	Burkholderia pseudomallei	CFVY01000007.1	ERS012312_03185	CFL24087.1
ARMADA Type I helicase	Betaproteobacteria	Burkholderia pseudomallei	CGFD01000028.1	ERS012314_05533	CFU05109.1
ARMADA Type I helicase	Betaproteobacteria	Burkholderia pseudomallei 406e	CH899729.1	BURPS406E_H0368	EDO84639.1
ARMADA Type I helicase	Stenosarchaea group	Methanoplanus limicola DSM 2279	CM001436.1	Metlim_0413	EHQ34552.1
ARMADA Type I helicase	Gammaproteobacteria	Methylomicrobium album BG8	CM001476.1	Metal_4021	EIC27852.1
ARMADA Type I helicase	Actinomycetes	Frankia sp. QA3	CM001489.1	FraQA3DRAFT_0776	EIV91335.1
ARMADA Type I helicase	Cyanobacteriota	Planktothrix agardhii NIVA-CYA 126/8	CM002807.1	A19Y_7040	KEI65193.1
ARMADA Type I helicase	Alphaproteobacteria	Gluconobacter oxydans 621H	CP000009.1	GOX1503	AAW61246.1
ARMADA Type I helicase	Gammaproteobacteria	Hahella chejuensis KCTC 2396	CP000155.1	HCH_03804	ABC30535.1
ARMADA Type I helicase	Cyanobacteriota	Synechococcus sp. JA-3-3Ab	CP000239.1	CYA_0318	ABC98540.1
ARMADA Type I helicase	Cyanobacteriota	Synechococcus sp. JA-2-3B'a(2-13)	CP000240.1	CYB_1696	ABD02656.1
ARMADA Type I helicase	Alphaproteobacteria	Novosphingobium aromaticivorans DSM 12444	CP000248.1	Saro_0352	ABD24800.1
ARMADA Type I helicase	Deinococci	Deinococcus geothermalis DSM 11300	CP000359.1	Dgeo_1543	ABF45838.1
ARMADA Type I helicase	Alphaproteobacteria	Magnetococcus marinus MC-1	CP000471.1	Mmc1_2015	ABK44516.1
ARMADA Type I helicase	Alphaproteobacteria	Paracoccus denitrificans PD1222	CP000489.1	Pden_1527	ABL69627.1
ARMADA Type I helicase	Bacteroidota/Chlorobiota group	Chlorobium phaeobacteroides DSM 266	CP000492.1	Cpha266_1302	ABL65334.1
ARMADA Type I helicase	Actinomycetes	Nocardioides sp. JS614	CP000508.1	Noca_4772	ABL79358.1
ARMADA Type I helicase	Betaproteobacteria	Acidovorax sp. JS42	CP000539.1	Ajs_0833	ABM41075.1
ARMADA Type I helicase	Chloroflexia	Roseiflexus sp. RS-1	CP000686.1	RoseRS_0223	ABQ88659.1
ARMADA Type I helicase	Cyanobacteriota	Crocosphaera subtropica ATCC 51142	CP000807.1	cce_4996	ACB54342.1
ARMADA Type I helicase	Chloroflexia	Herpetosiphon aurantiacus DSM 785	CP000875.1	Haur_1954	ABX04597.1
ARMADA Type I helicase	Alphaproteobacteria	Methylorubrum extorquens PA1	CP000908.1	Mext_0274	ABY28698.1
ARMADA Type I helicase	Chloroflexia	Chloroflexus aurantiacus J-10-fl	CP000909.1	Caur_1929	ABY35144.1
ARMADA Type I helicase	Cyanobacteriota	Nostoc punctiforme PCC 73102	CP001039.1	Npun_BF093	ACC85232.1
ARMADA Type I helicase	Bacteroidota/Chlorobiota group	Pelodictyon phaeoclathratiforme BU-1	CP001110.1	Ppha_1423	ACF43682.1
ARMADA Type I helicase	Chloroflexia	Chloroflexus aggregans DSM 9485	CP001337.1	Cagg_2590	ACL25459.1
ARMADA Type I helicase	Alphaproteobacteria	Methylorubrum extorquens AM1	CP001511.1	MexAM1_META2p1190	ACS43954.1
ARMADA Type I helicase	Betaproteobacteria	Candidatus Accumulibacter phosphatis	CP001715.1	CAP2UW1_2149	ACV35443.1
ARMADA Type I helicase	Polyangia	Haliangium ochraceum DSM 14365	CP001804.1	Hoch_0742	ACY13366.1
ARMADA Type I helicase	Actinomycetes	Streptosporangium roseum DSM 43021	CP001814.1	Sros_7833	ACZ90496.1
ARMADA Type I helicase	Chloroflexia	Thermobaculum terrenum ATCC BAA-798	CP001826.1	Tter_2665	ACZ43553.1
ARMADA Type I helicase	Planctomycetota	Pirellula staleyi DSM 6068	CP001848.1	Psta_3421	ADB18085.1
ARMADA Type I helicase	Actinomycetes	Thermobispora bispora DSM 43833	CP001874.1	Tbis_2729	ADG89429.1
ARMADA Type I helicase	Actinomycetes	Cellulomonas flavigena DSM 20109	CP001964.1	Cfla_3296	ADG76175.1
ARMADA Type I helicase	Deinococci	Allomeiothermus silvanus DSM 9946	CP002043.1	Mesil_3350	ADH65162.1
ARMADA Type I helicase	Terriglobia	Chloracidobacterium thermophilum B	CP002515.1	Cabther_B0717	AEP13714.1
ARMADA Type I helicase	Acidithiobacillia	Acidithiobacillus caldus SM-1	CP002574.1	Atc_m162	AEK59693.1
ARMADA Type I helicase	Clostridia	Desulfofundulus kuznetsovii DSM 6115	CP002770.1	Desku_2332	AEG15868.1
ARMADA Type I helicase	Myxococcia	Corallococcus macrosporus	CP002830.1	LILAB_13265	AEI64560.1
ARMADA Type I helicase	Nitrospiria	Leptospirillum ferriphilum ML-04	CP002919.1	LFML04_0022	AFS52276.1
ARMADA Type I helicase	Acidithiobacillia	Acidithiobacillus ferrivorans SS3	CP002985.1	Acife_0366	AEM46591.1
ARMADA Type I helicase	Deinococci	Thermus sp. CCB_US3_UF1	CP003126.1	TCCBUS3UF1_650	AEV15115.1
ARMADA Type I helicase	Deinococci	Thermus oshimai JL-2	CP003249.1	Theos_1020	AFV76072.1
ARMADA Type I helicase	Cyanobacteriota	Chroococcidiopsis thermalis PCC 7203	CP003598.1	Chro_5899	AFY91234.1
ARMADA Type I helicase	Cyanobacteriota	Chamaesiphon minutus PCC 6605	CP003601.1	Cha6605_6002	AFY96847.1
ARMADA Type I helicase	Alphaproteobacteria	Sphingomonas sp. MM-1	CP004037.1	G432_20340	AGH51753.1
ARMADA Type I helicase	Gammaproteobacteria	Isoalcanivorax pacificus W11-5	CP004387.1	S7S_13205	AJD49053.1
ARMADA Type I helicase	Alphaproteobacteria	Thalassospira xiamenensis M-5 = DSM 17429	CP004388.1	TH3_00815	AJD50289.1
ARMADA Type I helicase	Myxococcia	Myxococcus fulvus 124B02	CP006003.1	MFUL124B02_25790	AKF86361.1
ARMADA Type I helicase	Actinomycetes	Mycobacterium kansasii ATCC 12478	CP006835.1	MKAN_19175	AGZ52174.1
ARMADA Type I helicase	Alphaproteobacteria	Rhizobium gallicum bv. gallicum R602sp	CP006880.1	RGR602_PC00134	AJD44181.1
ARMADA Type I helicase	Nitrospiria	Leptospirillum ferriphilum YSK	CP007243.1	Y981_05495	AIA30420.1
ARMADA Type I helicase	Gammaproteobacteria	Pseudomonas aeruginosa	CP008865.2	HW02_07930	ALY89046.1
ARMADA Type I helicase	Gammaproteobacteria	Pseudomonas aeruginosa	CP008873.1	HW11_11390	ALZ37026.1
ARMADA Type I helicase	Betaproteobacteria	Burkholderia pseudomallei	CP009128.1	DU27_1753	AIP72109.1
ARMADA Type I helicase	Betaproteobacteria	Burkholderia sp. 2002721687	CP009549.1	BW21_601	AJY43142.1
ARMADA Type I helicase	Deinococci	Deinococcus radiopugnans	CP010028.1	QR90_08585	AIZ45146.1
ARMADA Type I helicase	Betaproteobacteria	Cupriavidus gilardii CR3	CP010516.1	CR3_2462	ALD91664.1
ARMADA Type I helicase	Cyanobacteriota	Microcystis aeruginosa NIES-2549	CP011304.1	MYAER_3611	AKE65947.1
ARMADA Type I helicase	Bacteroidota/Chlorobiota group	Flavisolibacter tropicus	CP011390.1	SY85_09140	ANE50643.1
ARMADA Type I helicase	Cyanobacteriota	Synechococcus sp. WH 8020	CP011941.1	WB44_01230	AKN59975.1
ARMADA Type I helicase	Betaproteobacteria	Bordetella hinzii	CP012077.1	ACR55_00682	AKQ58591.1
ARMADA Type I helicase	Myxococcia	Myxococcus hansupus	CP012109.1	A176_005117	AKQ68205.1
ARMADA Type I helicase	Cyanobacteriota	Microcystis aeruginosa NIES-2481	CP012375.1	amyaer_3655	AOC54354.1
ARMADA Type I helicase	Gammaproteobacteria	Pseudomonas aeruginosa	CP012901.1	AOY09_00961	ALV76040.1
ARMADA Type I helicase	Alphaproteobacteria	Caulobacter henricii	CP013002.1	AQ619_07260	ALL13167.1
ARMADA Type I helicase	Gammaproteobacteria	Endozoicomonas montiporae CL-33	CP013251.1	EZMO1_0341	AMO54593.1
ARMADA Type I helicase	Alphaproteobacteria	Sphingobium baderi	CP013264.1	ATN00_05100	ALR19780.1
ARMADA Type I helicase	Betaproteobacteria	Burkholderia cepacia	CP013375.1	WI67_00020	AOI80966.1
ARMADA Type I helicase	Betaproteobacteria	Burkholderia humptydooensis	CP013380.1	AQ610_02405	ALX41386.1
ARMADA Type I helicase	Betaproteobacteria	Burkholderia metallica	CP013403.1	WJ16_21380	AOJ34159.1
ARMADA Type I helicase	Betaproteobacteria	Burkholderia singularis	CP013448.1	AQ611_03430	AOK28616.1
ARMADA Type I helicase	Alphaproteobacteria	Kozakia baliensis	CP014675.1	A0U89_14605	AOX18520.1
ARMADA Type I helicase	Alphaproteobacteria	Acetobacter persici	CP014687.1	A0U91_10040	AQT05169.1
ARMADA Type I helicase	Alphaproteobacteria	Salipiger profundus	CP014796.1	Ga0080559_TMP4701	APX25497.1
ARMADA Type I helicase	Gammaproteobacteria	Pseudomonas aeruginosa	CP015117.1	A4W92_11850	AMX87639.1
ARMADA Type I helicase	Betaproteobacteria	Pandoraea pnomenusa	CP015371.1	A6P55_19355	ANC46007.1
ARMADA Type I helicase	Betaproteobacteria	Bordetella bronchialis	CP016170.1	BAU06_02720	ANN65356.1
ARMADA Type I helicase	Alphaproteobacteria	Hyphomonas sp. CACIAM 19H1	CP016437.1	BBF93_06565	AXE63914.1
ARMADA Type I helicase	Gammaproteobacteria	Xanthomonas citri pv. mangiferaeindicae	CP016836.1	BEN78_15225	ASR44509.1
ARMADA Type I helicase	Alphaproteobacteria	Novosphingobium resinovorum	CP017075.1	BES08_06030	AOR76363.1
ARMADA Type I helicase	Betaproteobacteria	Burkholderia cenocepacia	CP017238.1	BHQ31_00510	AQT48630.1
ARMADA Type I helicase	Actinomycetes	Streptomyces fodineus	CP017248.1	BFF78_08460	AOR31069.1
ARMADA Type I helicase	Betaproteobacteria	Delftia tsuruhatensis	CP017420.1	BI380_16745	AOV02872.1
ARMADA Type I helicase	Betaproteobacteria	Cupriavidus necator	CP017757.2	BJN34_00085	AQV92290.1
ARMADA Type I helicase	Betaproteobacteria	Burkholderia pseudomallei	CP018391.1	BOC47_00500	ARL21115.1
ARMADA Type I helicase	Betaproteobacteria	Burkholderia pseudomallei	CP018400.1	BOC51_05180	ARL49461.1
ARMADA Type I helicase	Betaproteobacteria	Betaproteobacteria bacterium GR16-43	CP019169.1	BWI17_19235	APV51637.1
ARMADA Type I helicase	Alphaproteobacteria	Croceicoccus marinus	CP019604.1	A9D14_18165	ARU18281.1
ARMADA Type I helicase	Alphaproteobacteria	Rhizobium rhizogenes	CP019701.2	B0909_12080	AQS62882.1
ARMADA Type I helicase	Actinomycetes	Streptomyces sp. fd1-xmd	CP019798.1	B1K54_06870	AQT71445.1
ARMADA Type I helicase	Actinomycetes	Mycobacterium kansasii	CP019883.1	B1T43_10030	ARG56140.1
ARMADA Type I helicase	Actinomycetes	Mycobacterium kansasii	CP019884.1	B1T45_10100	ARG61585.1
ARMADA Type I helicase	Actinomycetes	Mycobacterium kansasii	CP019885.1	B1T47_09725	ARG69270.1
ARMADA Type I helicase	Actinomycetes	Mycobacterium kansasii	CP019886.1	B1T51_18335	ARG76103.1
ARMADA Type I helicase	Alphaproteobacteria	Paracoccus contaminans	CP020612.1	B0A89_05255	ARJ69121.1
ARMADA Type I helicase	Deinococci	Meiothermus taiwanensis WR-220	CP021130.1	Mtai_v1c18290	AWR87063.1
ARMADA Type I helicase	Alphaproteobacteria	Novosphingobium sp. KA1	CP021247.1	CA833_08865	QSR17292.1
ARMADA Type I helicase	Betaproteobacteria	Acidovorax carolinensis	CP021359.1	CBP33_11955	ART48746.1
ARMADA Type I helicase	Betaproteobacteria	Bordetella hinzii	CP021395.1	CBR68_04680	QDJ31651.1
ARMADA Type I helicase	Cyanobacteriota	Halomicronema hongdechloris C2206	CP021983.2	XM38_013030	ASC70365.1
ARMADA Type I helicase	Gammaproteobacteria	Marinobacterium iners	CP022297.1	CFI10_09540	QSR35234.1
ARMADA Type I helicase	Betaproteobacteria	Alcaligenes aquatilis	CP022390.1	CA948_12075	AWG35792.1
ARMADA Type I helicase	Alphaproteobacteria	Rhizobium leguminosarum bv. viciae	CP022564.1	CHY08_18190	ASR08868.1
ARMADA Type I helicase	Verrucomicrobiota	Nibricoccus aquaticus	CP023344.1	CMV30_15090	ATC65172.1
ARMADA Type I helicase	Actinomycetes	Streptomyces fungicidicus	CP023407.1	CNQ36_10390	AYL35815.1
ARMADA Type I helicase	Actinomycetes	Streptomyces prasinus	CP023697.1	CP972_08175	QEV05666.1
ARMADA Type I helicase	Betaproteobacteria	Bordetella hinzii	CP024172.1	CS347_04600	AZW16106.1
ARMADA Type I helicase	Cyanobacteriota	Nostoc flagelliforme CCNUN1	CP024793.1	COO91_10705	AUB44480.1
ARMADA Type I helicase	Betaproteobacteria	Paraburkholderia graminis	CP024935.1	CUJ91_18415	AXF09995.1
ARMADA Type I helicase	Betaproteobacteria	Paraburkholderia hospita	CP026105.1	C2L64_00735	AUT67029.1
ARMADA Type I helicase	Gammaproteobacteria	Aeromonas sp. ASNIH7	CP026226.1	C2U47_10310	AUV16942.1
ARMADA Type I helicase	Alphaproteobacteria	Aminobacter sp. MSH1	CP026265.1	CO731_04664	AWC25170.1
ARMADA Type I helicase	Acidithiobacillia	Acidithiobacillus caldus	CP026329.1	A5904_14760	AUW34200.1
ARMADA Type I helicase	Cyanobacteriota	Nostoc sp. 'Peltigera membranacea cyanobiont' N6	CP026681.1	NPM_2120	AVH63860.1
ARMADA Type I helicase	Cyanobacteriota	Nostoc sp. 'Peltigera membranacea cyanobiont' N6	CP026681.1	NPM_2342	AVH64052.1
ARMADA Type I helicase	Cyanobacteriota	Nostoc sp. 'Lobaria pulmonaria (5183) cyanobiont'	CP026693.1	NLP_10076	AVH74347.1
ARMADA Type I helicase	Actinomycetes	Gordonia alkanivorans	CP027114.1	C5O27_00165	AZZ79709.1
ARMADA Type I helicase	Gammaproteobacteria	Pseudomonas aeruginosa	CP027174.1	CSB85_4304	AVK24334.1
ARMADA Type I helicase	Gammaproteobacteria	Pseudomonas chlororaphis subsp. piscium	CP027736.1	C4K33_5168	AZC65635.1
ARMADA Type I helicase	Alphaproteobacteria	Novosphingobium sp. THN1	CP028347.1	C7W88_04505	AXU18460.1
ARMADA Type I helicase	Gammaproteobacteria	Pseudomonas aeruginosa	CP029089.1	CSC31_6264	AWE80734.1
ARMADA Type I helicase	Verrucomicrobiota	Akkermansia muciniphila	CP029697.1	DMI71_08885	QHV53943.1
ARMADA Type I helicase	Verrucomicrobiota	Akkermansia muciniphila	CP029699.1	DMI73_08915	QHV58682.1
ARMADA Type I helicase	Verrucomicrobiota	Akkermansia muciniphila	CP029700.1	DMI74_02300	QHV59873.1
ARMADA Type I helicase	Stenosarchaea group	Methanosarcina mazei	CP029709.1	DKM28_11635	QCR16572.1
ARMADA Type I helicase	Actinomycetes	Streptosporangium sp. 'caverna'	CP029711.1	DKM19_37430	AWS46138.1
ARMADA Type I helicase	Gammaproteobacteria	Pseudomonas aeruginosa	CP029713.1	DL351_29085	AYW43237.1
ARMADA Type I helicase	Gammaproteobacteria	Pseudomonas aeruginosa	CP029745.1	AM489_26430	AWS92395.1
ARMADA Type I helicase	Deinococci	Deinococcus wulumuqiensis	CP031158.1	DVJ83_01315	AXG98027.1
ARMADA Type I helicase	Betaproteobacteria	Paraburkholderia caffeinilytica	CP031467.1	DSC91_005403	AXL52411.1
ARMADA Type I helicase	Betaproteobacteria	Achromobacter denitrificans	CP033730.1	EC609_16075	QCS63892.1
ARMADA Type I helicase	Gammaproteobacteria	Hahella sp. KA22	CP034836.1	ENC22_13400	AZZ92140.1
ARMADA Type I helicase	Alphaproteobacteria	Roseomonas mucosa	CP034907.1	RMP42_05925	UZO94932.1
ARMADA Type I helicase	Alphaproteobacteria	Paracoccus denitrificans	CP035090.1	EO213_00390	QAR24911.1
ARMADA Type I helicase	Gammaproteobacteria	Hahella sp. KA22	CP035490.1	EUZ85_15965	QAY55511.1
ARMADA Type I helicase	Planctomycetota	Symmachiella dynata	CP036276.1	Mal52_53820	QDU46859.1
ARMADA Type I helicase	Planctomycetota	Aeoliella mucimassa	CP036278.1	Pan181_29390	QDU56729.1
ARMADA Type I helicase	Nitriliruptoria	Egibacter rhizosphaerae	CP036402.1	ER308_04535	QBI18883.1
ARMADA Type I helicase	Planctomycetota	Lignipirellula cremea	CP036433.1	Pla8534_40720	QDU96253.1
ARMADA Type I helicase	Actinomycetes	Streptomonospora litoralis	CP036455.1	EKD16_12930	QBI54368.1
ARMADA Type I helicase	Actinomycetes	Rhodococcus ruber	CP038030.2	E2561_07970	QDC14006.1
ARMADA Type I helicase	Deinococci	Deinococcus radiodurans R1 = ATCC 13939 = DSM 20539	CP038665.1	E5E91_16245	UDL02259.1
ARMADA Type I helicase	Actinomycetes	Thermobispora bispora	CP039124.1	CYL17_15425	QSI49074.1
ARMADA Type I helicase	Syntrophobacteria	Desulfoglaeba alkanexedens ALDC	CP040098.1	FDQ92_13190	QCQ23040.1
ARMADA Type I helicase	Gammaproteobacteria	Ectopseudomonas guguanensis	CP040349.1	FE254_11040	WJH56673.1
ARMADA Type I helicase	Actinomycetes	Georgenia wutianyii	CP040899.1	FE251_09615	QDB79599.1
ARMADA Type I helicase	Gammaproteobacteria	Xanthomonas arboricola	CP041965.1	FPL04_05810	QDS15201.1
ARMADA Type I helicase	Cyanobacteriota	Euhalothece natronophila Z-M001	CP042327.1	FRE64_16760	QDZ41623.1
ARMADA Type I helicase	Planctomycetota	Limnoglobus roseus	CP042425.1	PX52LOC_01721	QEL14823.1
ARMADA Type I helicase	Bradymonadales	Microvenator marinus	CP042467.1	FRD01_22540	QED29963.1
ARMADA Type I helicase	Tepidiformia	Tepidiforma bonchosmolovskayae	CP042829.1	Tbon_11890	QFG03956.1
ARMADA Type I helicase	Promethearchaeia	Promethearchaeum syntrophicum	CP042905.2	DSAG12_00295	QEE14482.1
ARMADA Type I helicase	Alphaproteobacteria	Hypericibacter terrae	CP042906.1	FRZ44_33940	QEX18090.1
ARMADA Type I helicase	Myxococcia	Cystobacter fuscus	CP043491.1	F0U63_16380	WNG16061.1
ARMADA Type I helicase	Acidithiobacillia	Acidithiobacillus caldus	CP043926.1	F0726_02394	QER45449.1
ARMADA Type I helicase	Alphaproteobacteria	Bradyrhizobium betae	CP044543.1	F8237_21445	QFI74746.1
ARMADA Type I helicase	Betaproteobacteria	Delftia tsuruhatensis	CP045291.1	GCS91_09285	QFS64496.1
ARMADA Type I helicase	Actinomycetes	Luteimicrobium xylanilyticum	CP045529.1	KDY119_02028	QFU98512.1
ARMADA Type I helicase	Gammaproteobacteria	Venatoribacter cucullus	CP045550.1	GAY96_13130	UZK04786.1
ARMADA Type I helicase	Actinomycetes	Gordonia pseudamarae	CP045809.1	GII31_20795	QHN36970.1
ARMADA Type I helicase	Actinomycetes	Allosaccharopolyspora coralli	CP045929.1	GIY23_20610	QGK71600.1
ARMADA Type I helicase	Gammaproteobacteria	Aeromonas dhakensis	CP046626.1	GO601_22580	QSR58009.1
ARMADA Type I helicase	Cyanobacteriota	Synechococcus sp. A15-28	CP047931.1	SynA1528_02349	QNI43354.1
ARMADA Type I helicase	Betaproteobacteria	Alcaligenes faecalis	CP048039.1	GWQ43_03580	QHS35217.1
ARMADA Type I helicase	Alphaproteobacteria	Roseobacter ponti	CP048788.1	G3256_05715	QJF50688.1
ARMADA Type I helicase	Thermodesulfobacteria	Thermosulfuriphilus ammonigenes	CP048877.1	G4V39_02285	QIJ71174.1
ARMADA Type I helicase	Betaproteobacteria	Caballeronia sp. SBC1	CP049160.1	SBC1_80290	QIN67982.1
ARMADA Type I helicase	Actinomycetes	Nocardioides anomalus	CP049257.1	G5V58_18380	QIG44487.1
ARMADA Type I helicase	Deinococci	Deinococcus wulumuqiensis R12	CP049357.1	G6R31_01225	QII19526.1
ARMADA Type I helicase	Actinomycetes	Propioniciclava coleopterorum	CP049865.1	G7070_08180	QIK72254.1
ARMADA Type I helicase	Actinomycetes	Streptomyces sp. S1D4-11	CP051010.2	HEP87_11345	QIY94501.2
ARMADA Type I helicase	Cyanobacteriota	Gloeotrichia echinulata IR180	CP051186.1	HEQ35_06670	WYL97690.2
ARMADA Type I helicase	Cyanobacteriota	Aphanizomenon flos-aquae DEX188	CP051188.1	HEQ12_16490	QSV68349.1
ARMADA Type I helicase	Cyanobacteriota	Dolichospermum flos-aquae CCAP 1403/13F	CP051207.1	HGD76_24590	QJB47241.1
ARMADA Type I helicase	Betaproteobacteria	Alicycliphilus denitrificans	CP051298.1	HF896_02445	QKD46227.1
ARMADA Type I helicase	Alphaproteobacteria	Pyruvatibacter mobilis	CP051630.1	HG718_11805	QJD76031.1
ARMADA Type I helicase	Betaproteobacteria	Massilia forsythiae	CP051685.1	HH212_10980	QJE00478.1
ARMADA Type I helicase	Alphaproteobacteria	Sphingobium sp. RSMS	CP053224.2	EGM87_23960	UXC93763.1
ARMADA Type I helicase	Betaproteobacteria	Achromobacter xylosoxidans	CP053617.1	HPS44_00820	QKI68291.1
ARMADA Type I helicase	Planctomycetota	Phycisphaeraceae bacterium	CP054186.1	HRU70_10860	QOJ00968.1
ARMADA Type I helicase	Betaproteobacteria	Nitrosomonas sp. H1_AOB3	CP054389.1	HRU73_00260	QOJ08058.1
ARMADA Type I helicase	Actinomycetes	Streptomyces sp. NA03103	CP054920.1	HUT15_27970	QKW64064.1
ARMADA Type I helicase	Deinococci	Deinococcus sp. D7000	CP058534.1	HLB42_08975	QLG10889.1
ARMADA Type I helicase	Alphaproteobacteria	Hyphobacterium sp. CCMP332	CP058669.1	HXX25_05565	QNL18860.1
ARMADA Type I helicase	Betaproteobacteria	Candidatus Accumulibacter cognatus	CP058708.1	HWD57_06285	QLH49432.1
ARMADA Type I helicase	Thermoplasmata	Methanomassiliicoccales archaeon	CP058896.1	HPY73_02765	QLH74478.1
ARMADA Type I helicase	Cyanobacteriota	Synechococcus sp. HK01-R	CP059059.1	H0O21_07545	QNG26153.1
ARMADA Type I helicase	Verrucomicrobiota	Akkermansiaceae bacterium	CP059069.1	HZ994_02380	QTN31222.1
ARMADA Type I helicase	Alphaproteobacteria	Rhodoblastus sp	CP059255.1	HZY79_04970	QLP96873.1
ARMADA Type I helicase	Betaproteobacteria	Burkholderiaceae bacterium	CP059256.1	HZY78_03335	QLP99431.1
ARMADA Type I helicase	Gammaproteobacteria	Pseudomonas aeruginosa	CP060243.1	I5155_005866	QPP45677.1
ARMADA Type I helicase	Planctomycetota	Planctomycetales bacterium	CP060262.1	H7A35_15240	UNM08185.1
ARMADA Type I helicase	Planctomycetota	Planctomycetales bacterium	CP060262.1	H7A35_15510	UNM08238.1
ARMADA Type I helicase	Cyanobacteriota	Synechococcus sp. CBW1004	CP060397.1	H8F25_11205	QPN62297.1
ARMADA Type I helicase	Cyanobacteriota	Cylindrospermopsis curvispora GIHE-G1	CP060822.1	IAR63_07870	QNP30886.1
ARMADA Type I helicase	Candidatus Thermofonsia	Phototrophicus methaneseepsis	CP062983.1	G4Y79_04380	QPC83626.1
ARMADA Type I helicase	Actinomycetes	Streptomyces chromofuscus	CP063374.1	IPT68_08340	QOV45906.1
ARMADA Type I helicase	Cyanobacteriota	Tolypothrix sp. PCC 7712	CP063785.1	HGR01_05325	UYD27508.1
ARMADA Type I helicase	Cyanobacteriota	Tolypothrix sp. PCC 7712	CP063785.1	HGR01_05625	UYD27558.1
ARMADA Type I helicase	Actinomycetes	Streptomyces sp. XC 2026	CP064057.1	IPZ77_26040	QQN80489.1
ARMADA Type I helicase	Alphaproteobacteria	Bradyrhizobium sp. 192	CP064690.1	IVB24_02330	UPJ58691.1
ARMADA Type I helicase	Cyanobacteriota	Synechococcus sp. CBW1107	CP064908.1	I1E95_15955	QPN56526.1
ARMADA Type I helicase	unclassified Acidobacteriota	Acidobacteriota bacterium	CP065005.1	IPM66_20950	QQS46350.1
ARMADA Type I helicase	Betaproteobacteria	Diaphorobacter sp. JS3051	CP065406.1	I3K84_08895	QPN33031.1
ARMADA Type I helicase	Betaproteobacteria	Burkholderia humptydooensis	CP065686.1	I6G56_18160	QPS43451.1
ARMADA Type I helicase	Verrucomicrobiota	Methylacidiphilum caldifontis	CP065957.1	IT6_02655	QSR89204.1
ARMADA Type I helicase	Gammaproteobacteria	Stutzerimonas balearica	CP067013.1	I6H70_07375	QQN52245.1
ARMADA Type I helicase	Alphaproteobacteria	Bradyrhizobium diazoefficiens	CP067100.1	JJB99_01000	QQO14806.1
ARMADA Type I helicase	Alphaproteobacteria	Paracoccus stylophorae	CP067134.1	JHW45_11895	WCR09786.1
ARMADA Type I helicase	Alphaproteobacteria	Paracoccus saliphilus	CP067140.1	JHX88_06575	WCR04390.1
ARMADA Type I helicase	Deinococci	Deinococcus radiodurans R1 = ATCC 13939 = DSM 20539	CP068793.1	DRO_B0141	UID72068.1
ARMADA Type I helicase	Actinomycetes	Mycolicibacterium austroafricanum	CP070380.1	JN090_04310	QRZ07781.1
ARMADA Type I helicase	Candidatus Aminicenantota	Candidatus Aminicenantes bacterium	CP070627.1	JSV88_04675	UCH96155.1
ARMADA Type I helicase	Actinomycetes	Arachnia rubra	CP072384.1	J5A65_13935	QUC07992.1
ARMADA Type I helicase	Terriglobia	Chloracidobacterium thermophilum	CP072633.1	J8C08_15605	QUV80179.1
ARMADA Type I helicase	Terriglobia	Chloracidobacterium sp. D	CP072635.1	J8C01_11390	QUV83287.1
ARMADA Type I helicase	Terriglobia	Chloracidobacterium sp. 2	CP072637.1	J8C03_11870	QUV86344.1
ARMADA Type I helicase	Terriglobia	Chloracidobacterium sp. S	CP072639.1	J8C07_15620	QUV89227.1
ARMADA Type I helicase	Terriglobia	Chloracidobacterium sp. A	CP072641.1	J8C04_13585	QUV92769.1
ARMADA Type I helicase	Terriglobia	Chloracidobacterium sp. N	CP072643.1	J8C05_14580	QUV95242.1
ARMADA Type I helicase	Terriglobia	Chloracidobacterium sp. E	CP072645.1	J8C00_11500	QUV98469.1
ARMADA Type I helicase	Terriglobia	Chloracidobacterium sp. E	CP072645.1	J8C00_15840	QUV98453.1
ARMADA Type I helicase	Terriglobia	Chloracidobacterium sp. MS 40/45	CP072647.1	J8C02_12630	QUW01731.1
ARMADA Type I helicase	Terriglobia	Chloracidobacterium validum	CP072648.1	J8C06_06415	QUW02005.1
ARMADA Type I helicase	Gammaproteobacteria	Thiothrix unzii	CP072793.1	J9260_06620	QTR54758.1
ARMADA Type I helicase	Synergistia	Aminithiophilus ramosus	CP072943.1	KAR29_10845	QTX31822.1
ARMADA Type I helicase	unclassified Synergistota	Synergistota bacterium	CP074691.1	KIH16_10780	QVL35646.1
ARMADA Type I helicase	Gammaproteobacteria	Pseudomonas xantholysinigenes	CP077095.1	HU772_003320	QXI39136.1
ARMADA Type I helicase	Gammaproteobacteria	Acinetobacter seifertii	CP077365.1	I6L30_06160	QXB47584.1
ARMADA Type I helicase	Alphaproteobacteria	Methylorubrum extorquens	CP077638.1	KQ926_01470	WIU40076.1
ARMADA Type I helicase	Desulfuromonadia	Geomonas nitrogeniifigens	CP077684.1	KP003_02950	QXE87383.1
ARMADA Type I helicase	Gammaproteobacteria	Methylococcus capsulatus	CP079097.1	KW114_10525	QXP89539.1
ARMADA Type I helicase	Actinomycetes	Tessaracoccus palaemonis	CP079216.1	KDB89_14325	QXT62880.1
ARMADA Type I helicase	Actinomycetes	Mycobacterium sp. SMC-4	CP079869.1	KXD98_03540	UXA18784.1
ARMADA Type I helicase	Actinomycetes	Arthrobacter sp. PAMC25284	CP080382.1	KY499_16070	QYF89562.1
ARMADA Type I helicase	Alphaproteobacteria	Mesorhizobium sp. AR02	CP080530.1	DBIPINDM_007241	UVK49996.1
ARMADA Type I helicase	Betaproteobacteria	Diaphorobacter sp. MNS-0	CP080761.1	K2L43_04365	QYY26415.1
ARMADA Type I helicase	Actinomycetes	Mycolicibacterium austroafricanum	CP082189.1	JN084_04555	QZT57889.1
ARMADA Type I helicase	Bacteroidota/Chlorobiota group	Polaribacter litorisediminis	CP082966.1	K8354_17265	UAM98009.1
ARMADA Type I helicase	Gammaproteobacteria	Cobetia amphilecti	CP084115.1	LCW13_06600	UBU49917.1
ARMADA Type I helicase	Actinomycetes	Arthrobacter sp. FW306-2-2C-D06B	CP084560.1	LFT47_05405	UKA59781.1
ARMADA Type I helicase	Verrucomicrobiota	Akkermansia muciniphila	CP085979.1	LJY26_08745	WWC39123.1
ARMADA Type I helicase	Deinococci	Deinococcus radiophilus	CP086382.1	LMT64_12615	UFA51879.1
ARMADA Type I helicase	Thermoleophilia	Capillimicrobium parvum	CP087164.1	DSM104329_04949	UGS38520.1
ARMADA Type I helicase	Gammaproteobacteria	Pseudomonas sp. B21-021	CP087192.1	LOY31_03825	UVM28211.1
ARMADA Type I helicase	Alphaproteobacteria	Methylorubrum sp. B1-46	CP088247.1	LPC10_01580	UGB26331.1
ARMADA Type I helicase	Actinomycetes	Rhodococcus qingshengii	CP088907.1	LRL17_30215	UGQ55184.1
ARMADA Type I helicase	Actinomycetes	Mycobacterium intracellulare	CP089220.1	LTQ55_03720	UGT97754.1
ARMADA Type I helicase	Actinomycetes	Mycolicibacterium fortuitum	CP089608.1	LT337_09960	UHJ57116.1
ARMADA Type I helicase	Alphaproteobacteria	Sphingomonas cannabina	CP090059.1	LZK98_17735	UIJ44870.1
ARMADA Type I helicase	Betaproteobacteria	Comamonas testosteroni	CP090445.1	LZ683_16440	WEE75746.1
ARMADA Type I helicase	Betaproteobacteria	Burkholderia multivorans	CP090714.1	L0Z12_16655	UQO77405.1
ARMADA Type I helicase	Gammaproteobacteria	Simiduia sp. 21SJ11W-1	CP090959.1	L1F30_14960	UTA47447.1
ARMADA Type I helicase	Cyanobacteriota	Cylindrospermopsis raciborskii KLL07	CP091284.1	L3I90_00625	UJS04812.1
ARMADA Type I helicase	Betaproteobacteria	Burkholderia pyrrocinia	CP091307.1	L2Y90_08580	UVE63924.1
ARMADA Type I helicase	Betaproteobacteria	Burkholderia ambifaria	CP092843.1	MK974_00050	WAS54217.1
ARMADA Type I helicase	Alphaproteobacteria	Sphingopyxis granuli	CP093335.1	MNQ96_11415	UNK78191.1
ARMADA Type I helicase	Gammaproteobacteria	Lysobacter capsici	CP094357.1	IEQ11_22645	UOF14484.1
ARMADA Type I helicase	Betaproteobacteria	Burkholderia pyrrocinia	CP094459.1	MRS60_12640	UOB54731.1
ARMADA Type I helicase	Alphaproteobacteria	Bradyrhizobium sp. ISRA464	CP094526.1	MTX19_28830	WGS31301.1
ARMADA Type I helicase	Gammaproteobacteria	Acinetobacter schindleri	CP095872.1	MYA84_15970	WBX38111.1
ARMADA Type I helicase	Alphaproteobacteria	Paracoccus denitrificans	CP096593.1	M0K93_08450	UPV93915.1
ARMADA Type I helicase	Actinomycetes	Mycolicibacterium novocastrense	CP097264.1	M4D79_00315	UUO02122.1
ARMADA Type I helicase	Actinomycetes	Streptomyces sp. RerS4	CP097322.1	M4D82_25085	UQX03390.1
ARMADA Type I helicase	Alphaproteobacteria	Methylobacterium tardum	CP097484.1	M6G65_06780	URD38163.1
ARMADA Type I helicase	Alphaproteobacteria	Brevundimonas albigilva	CP097649.1	M8231_03920	URI16141.1
ARMADA Type I helicase	Actinomycetes	Streptomyces sp. JUS-F4	CP098783.1	NEH83_34825	WKN18908.1
ARMADA Type I helicase	Actinomycetes	Microbacterium azadirachtae	CP099706.1	NFX31_15970	UXW85679.1
ARMADA Type I helicase	Gammaproteobacteria	Pseudomonas sp. KHPS1	CP100551.1	NLY39_18295	UTH35604.1
ARMADA Type I helicase	Myxococcia	Corallococcus interemptor	CP102579.1	NR800_13090	XHF21422.1
ARMADA Type I helicase	Actinomycetes	Arthrobacter sp. CJ23	CP102950.1	NVV90_05165	UVJ40565.1
ARMADA Type I helicase	Gammaproteobacteria	Pseudomonas sp. BW7P1	CP103374.1	NWV16_04620	UWI62692.1
ARMADA Type I helicase	Betaproteobacteria	Delftia tsuruhatensis	CP104581.1	N5O86_11010	WGG13125.1
ARMADA Type I helicase	Gammaproteobacteria	Pseudomonas aeruginosa	CP106744.1	PALA16_05436	WBH97542.1
ARMADA Type I helicase	Actinomycetes	Nocardia sp. NBC_00565	CP107785.1	OG874_23545	WUB99894.1
ARMADA Type I helicase	Actinomycetes	Streptomyces sp. NBC_00557	CP107796.1	OG956_05805	WUC33755.1
ARMADA Type I helicase	Actinomycetes	Streptomyces sp. NBC_00525	CP107834.1	OG710_26380	WUC97835.1
ARMADA Type I helicase	Actinomycetes	Streptomyces sp. NBC_00490	CP107869.1	OG381_11350	WUE89873.1
ARMADA Type I helicase	Actinomycetes	Streptomyces sp. NBC_00328	CP108013.1	OG485_31605	WUM79452.1
ARMADA Type I helicase	Actinomycetes	Streptomyces sp. NBC_00257	CP108082.1	OHU11_12090	WUP55240.1
ARMADA Type I helicase	Actinomycetes	Microbispora hainanensis	CP108085.1	OG913_29930	WUP73582.1
ARMADA Type I helicase	Actinomycetes	Streptomyces sp. NBC_00252	CP108087.1	OHT77_35850	WUP93742.1
ARMADA Type I helicase	Actinomycetes	Streptomyces sp. NBC_00151	CP108165.1	OG915_33995	WRZ42616.1
ARMADA Type I helicase	Actinomycetes	Streptomyces sp. NBC_00111	CP108203.1	OHB07_23705	WTS33707.1
ARMADA Type I helicase	Actinomycetes	Streptomyces sp. NBC_00046	CP108268.1	OHV04_28895	WTV08068.1
ARMADA Type I helicase	Actinomycetes	Streptomyces jietaisiensis	CP108323.1	OG789_17860	WTO15241.1
ARMADA Type I helicase	Actinomycetes	Streptomyces sp. NBC_01261	CP108463.1	OG226_38845	WUS02473.1
ARMADA Type I helicase	Actinomycetes	Streptomyces mirabilis	CP108477.1	OG213_39255	WUS49977.1
ARMADA Type I helicase	Actinomycetes	Streptomyces sp. NBC_01224	CP108529.1	OG609_31720	WSQ38596.1
ARMADA Type I helicase	Actinomycetes	Streptomyces xanthophaeus	CP108621.1	OG264_18465	WST23308.1
ARMADA Type I helicase	Actinomycetes	Streptomyces anulatus	CP108640.1	OG238_21595	WST86814.1
ARMADA Type I helicase	Actinomycetes	Streptomyces sp. NBC_00726	CP108983.1	OG338_08830	WTI80451.1
ARMADA Type I helicase	Actinomycetes	Streptomyces canus	CP109012.2	OIE50_16870	WUT52401.1
ARMADA Type I helicase	Actinomycetes	Streptomyces canus	CP109050.1	OIE52_11390	WTY02371.1
ARMADA Type I helicase	Actinomycetes	Streptosporangium subroseum	CP109068.1	OHB15_08170	WSA19232.1
ARMADA Type I helicase	Actinomycetes	Streptomyces sp. NBC_01788	CP109090.1	OIE49_09275	WSB26061.1
ARMADA Type I helicase	Actinomycetes	Streptomyces sp. NBC_01775	CP109104.1	OHB04_08400	WSB75807.1
ARMADA Type I helicase	Actinomycetes	Actinacidiphila glaucinigra	CP109201.1	OIF68_13785	WSM83490.1
ARMADA Type I helicase	Actinomycetes	Streptomyces anulatus	CP109268.1	OH737_18710	WTD26438.1
ARMADA Type I helicase	Actinomycetes	Streptomyces niveus	CP109421.1	OG501_31450	WTL04760.1
ARMADA Type I helicase	Actinomycetes	Streptomyces sp. NBC_01485	CP109435.1	OG352_24055	WUV20689.1
ARMADA Type I helicase	Actinomycetes	Streptomyces canus	CP109447.1	OG354_12120	WUV87228.1
ARMADA Type I helicase	Actinomycetes	Streptosporangium sp. NBC_01469	CP109465.1	OG587_44085	WUW05634.1
ARMADA Type I helicase	Actinomycetes	Streptomyces anulatus	CP109511.1	OG771_21180	WUY05948.1
ARMADA Type I helicase	Gammaproteobacteria	Stutzerimonas balearica	CP110110.1	D3P44_004910	WAN10715.1
ARMADA Type I helicase	Cyanobacteriota	Pseudanabaena galeata CCNP1313	CP112877.1	OA858_25335	WGS75133.1
ARMADA Type I helicase	Gammaproteobacteria	Pseudomonadaceae bacterium T75	CP113226.1	OS670_01495	WAD27019.1
ARMADA Type I helicase	Betaproteobacteria	Burkholderia ambifaria	CP113269.2	OR986_25155	WDR89120.1
ARMADA Type I helicase	Betaproteobacteria	Burkholderia ambifaria	CP113272.2	OR985_30165	WDS01907.1
ARMADA Type I helicase	Stenosarchaea group	Methanogenium organophilum	CP113361.1	OU421_11075	WAI00946.1
ARMADA Type I helicase	Planctomycetota	Phycisphaeraceae bacterium D3-23	CP114179.1	OT109_09420	XAM01600.1
ARMADA Type I helicase	Gammaproteobacteria	Marinobacter sp. LM1	CP114373.1	OZ656_12980	XHT83694.1
ARMADA Type I helicase	Alphaproteobacteria	Paracoccus sediminicola	CP115768.1	PAF18_06425	WBU58054.1
ARMADA Type I helicase	Alphaproteobacteria	Paracoccus aerodenitrificans	CP115784.1	PAE61_14720	WBU63592.1
ARMADA Type I helicase	Actinomycetes	Propioniciclava soli	CP115965.1	PCC79_16565	WZW98480.1
ARMADA Type I helicase	Verrucomicrobiota	Fontisphaera persica	CP116615.1	NXS98_06265	WCJ60729.1
ARMADA Type I helicase	Alphaproteobacteria	Erythrobacter sp. BLCC-B19	CP117516.1	PS060_01010	WDA41419.1
ARMADA Type I helicase	Cyanobacteriota	Gloeocapsopsis dulcis	CP119968.1	P0S91_00725	WNN89658.1
ARMADA Type I helicase	Actinomycetes	Solwaraspora sp. WMMD937	CP120738.1	O7621_05355	WFE22768.1
ARMADA Type I helicase	Actinomycetes	Micromonospora sp. WMMD998	CP120740.1	O7619_24835	WFE41506.1
ARMADA Type I helicase	Alphaproteobacteria	Tistrella mobilis	CP121013.1	P7L69_07950	XEU20954.1
ARMADA Type I helicase	Alphaproteobacteria	Tistrella mobilis	CP121041.1	P7L79_17250	XEU67113.1
ARMADA Type I helicase	Alphaproteobacteria	Tistrella mobilis	CP121049.1	P7L66_12610	XFA70718.1
ARMADA Type I helicase	Terriglobia	Edaphobacter paludis	CP121195.1	P8936_06295	XBH14763.1
ARMADA Type I helicase	Actinomycetes	Tessaracoccus lacteus	CP123967.1	QH948_00475	WGT47296.1
ARMADA Type I helicase	Gammaproteobacteria	Pseudomonas sp. CBR-F	CP124779.1	QLG25_24940	XCY73733.1
ARMADA Type I helicase	Betaproteobacteria	Paraburkholderia sabiae	CP125295.1	QEN71_00690	WJZ74366.1
ARMADA Type I helicase	Betaproteobacteria	Comamonas resistens	CP125947.1	QMY55_14575	WHS63755.1
ARMADA Type I helicase	Actinomycetes	Solwaraspora sp. WMMA2065	CP128361.1	O7610_22035	WJK33350.1
ARMADA Type I helicase	Chloroflexia	Candidatus Chlorohelix allophototropha	CP128401.1	OZ401_004784	WJW69983.1
ARMADA Type I helicase	Actinomycetes	Mycolicibacterium sp. HK-90	CP129613.1	QU592_05875	WKG04631.1
ARMADA Type I helicase	Actinomycetes	Streptomyces longwoodensis	CP130728.1	OG739_09360	WUA64683.1
ARMADA Type I helicase	Actinomycetes	Streptomyces sp. NBC_01518	CP130730.1	OG328_18270	WTL73345.1
ARMADA Type I helicase	Gammaproteobacteria	Halomonas alkalicola	CP131913.1	B6N23_01265	WLI73602.1
ARMADA Type I helicase	Desulfovibrionia	Nitratidesulfovibrio liaohensis	CP133659.1	KPS_000195	WMW65695.1
ARMADA Type I helicase	Actinomycetes	Rhodococcus opacus	CP134709.1	RMN54_39625	XPE33130.1
ARMADA Type I helicase	Alphaproteobacteria	Mesorhizobium sp. ISC25	CP135441.1	RQ479_04125	XHH00867.1
ARMADA Type I helicase	Betaproteobacteria	Piscinibacter gummiphilus	CP136336.1	RXV79_06570	WOB09721.1
ARMADA Type I helicase	Clostridia	Moorella humiferrea	CP136418.1	MHLNE_03810	WXJ81039.1
ARMADA Type I helicase	Clostridia	Moorella humiferrea	CP136421.1	MHOCP_03490	WXJ86342.1
ARMADA Type I helicase	Alphaproteobacteria	Palleronia sp. LCG004	CP136759.1	RVY76_02675	WOI56721.1
ARMADA Type I helicase	Betaproteobacteria	Nitrosospira sp. Is2	CP137134.1	R5L00_10430	WON72909.1
ARMADA Type I helicase	Verrucomicrobiota	Akkermansia muciniphila	CP137887.1	SBL66_08630	WPK64017.1
ARMADA Type I helicase	Verrucomicrobiota	Actomonas aquatica	CP139781.1	K1X11_001485	WRQ88059.1
ARMADA Type I helicase	Deinococci	Deinococcus sp. AB2017081	CP140098.1	U2P90_16515	WQE94973.1
ARMADA Type I helicase	Alphaproteobacteria	Rhizobium leguminosarum	CP140866.1	U8Q02_34015	WSH75801.1
ARMADA Type I helicase	Alphaproteobacteria	Paracoccus denitrificans	CP141052.1	U0005_03775	WQO34192.1
ARMADA Type I helicase	Alphaproteobacteria	Agrobacterium leguminum	CP143888.1	V2V90_24365	WXB74849.1
ARMADA Type I helicase	Actinomycetes	Streptomyces sp. SCSIO 30461	CP146101.1	V1460_35040	WWR55266.1
ARMADA Type I helicase	Betaproteobacteria	Lautropia mirabilis ATCC 51599	CP146288.1	V7R83_01745	WWT26001.1
ARMADA Type I helicase	Actinomycetes	Arachnia rubra	CP146372.1	V7R85_13955	WWT83764.1
ARMADA Type I helicase	Betaproteobacteria	Burkholderia pyrrocinia	CP146376.1	V8J79_16285	WWT57981.1
ARMADA Type I helicase	Alphaproteobacteria	Novosphingobium sp. BL-8H	CP147002.1	WBP06_18420	XJJ60543.1
ARMADA Type I helicase	Alphaproteobacteria	Bradyrhizobium sp. 27S5	CP147714.1	WDM24_40820	WXC97004.1
ARMADA Type I helicase	Betaproteobacteria	Massilia sp. W12	CP147776.1	V8J88_07605	WXG38181.1
ARMADA Type I helicase	Gammaproteobacteria	Teredinibacter turnerae	CP149818.1	WKI14_10505	WYH47545.1
ARMADA Type I helicase	Alphaproteobacteria	Bradyrhizobium sp. B117	CP152414.1	AAFG16_17195	XAH62794.1
ARMADA Type I helicase	Betaproteobacteria	Castellaniella sp. MT123	CP154879.1	ABCV34_02055	XAP01652.1
ARMADA Type I helicase	Betaproteobacteria	Achromobacter sp. EB05	CP155917.1	AAID08_24880	XBA41886.1
ARMADA Type I helicase	Bacteroidota/Chlorobiota group	Flavobacterium sp. WV_118_3	CP156060.1	ABFU83_16345	XBB75573.1
ARMADA Type I helicase	Alphaproteobacteria	Defluviimonas sp. SAOS-178_SWC	CP156081.1	V5734_12825	XBC61952.1
ARMADA Type I helicase	Betaproteobacteria	Vandammella animalimorsus	CP156659.1	ABFV80_000466	XBC85251.1
ARMADA Type I helicase	Actinomycetes	Mycolicibacterium parafortuitum	CP157737.1	MPNTM1_00401	XCI59286.1
ARMADA Type I helicase	Betaproteobacteria	Chromobacterium phragmitis	CP158160.1	ABRV50_16965	XBV09006.1
ARMADA Type I helicase	Alphaproteobacteria	Nitratireductor sp. ac15	CP159469.1	ABWH97_09020	XHB98450.1
ARMADA Type I helicase	Gammaproteobacteria	Pseudomonas sp. Hg5Tf	CP160302.1	QC631_008645	XDO23344.1
ARMADA Type I helicase	Gammaproteobacteria	Pseudomonas fulva	CP160620.1	AB1H94_03075	XCX95234.1
ARMADA Type I helicase	Gammaproteobacteria	Pseudomonas sp. B19125	CP162589.1	AB4P96_05465	XJP84737.1
ARMADA Type I helicase	Gammaproteobacteria	Xanthomonas axonopodis pv. poinsettiicola	CP167865.1	ACDH70_00115	XEV96898.1
ARMADA Type I helicase	Alphaproteobacteria	Azospirillum sp. A26	CP170473.1	ABNQ39_15010	XHO95101.1
ARMADA Type I helicase	Alphaproteobacteria	Sphingomonas sp. DBB INV C78	CP170544.1	ACFB49_19030	XHS00305.1
ARMADA Type I helicase	Acidithiobacillia	Acidithiobacillus sp. M4-SHS-6	CP175559.1	ACJU26_15320	XNZ25519.1
ARMADA Type I helicase	Actinomycetes	Mycobacterium sp. SMC-16	CP176427.1	ACJEIK_18290	XLV93115.1
ARMADA Type I helicase	Actinomycetes	Arsenicicoccus dermatophilus	CP176520.1	ACK2IS_00965	XLW76932.1
ARMADA Type I helicase	Gammaproteobacteria	Stenotrophomonas sp. LGBM10	CP177163.1	ACLB90_07145	XMO33907.1
ARMADA Type I helicase	Gammaproteobacteria	Stenotrophomonas sp. EMP41	CP179923.1	ACMGRF_06655	XOC22941.1
ARMADA Type I helicase	Gammaproteobacteria	Pseudomonas sp. RHF3.3-3	CP182250.1	ACMGT0_27940	XPA96436.1
ARMADA Type I helicase	Betaproteobacteria	Roseateles sp. So40a	CP182288.1	ACNI65_18120	XPB38404.1
ARMADA Type I helicase	Betaproteobacteria	Delftia tsuruhatensis	CP182417.1	ACNJYK_25060	XPC02695.1
ARMADA Type I helicase	Betaproteobacteria	Thauera butanivorans	CP183038.1	ACNQFN_22565	XPL20969.1
ARMADA Type I helicase	Gammaproteobacteria	Pseudomonas oryzihabitans	CP183397.1	ACN429_20980	XQA82375.1
ARMADA Type I helicase	Actinomycetes	Streptomyces prasinus	CP183440.1	SBAM_005090	XPR86234.1
ARMADA Type I helicase	Actinomycetes	Mycobacterium tuberculosis	CPWZ01000079.1	ERS075342_05660	CNF75801.1
ARMADA Type I helicase	Betaproteobacteria	Burkholderia pseudomallei	CSLJ01000034.1	ERS012359_05758	CPI04733.1
ARMADA Type I helicase	Actinomycetes	Mycolicibacterium conceptionense	CTEF01000001.1	BN970_01551	CQD08042.1
ARMADA Type I helicase	Actinomycetes	Mycolicibacterium neworleansense	CWKH01000002.1	BN2156_03828	CRZ16949.1
ARMADA Type I helicase	Betaproteobacteria	Paraburkholderia ribeironis	CYGX02000043.1	BN2475_430015	SIT43499.1
ARMADA Type I helicase	Betaproteobacteria	Achromobacter ruhlandii	CYSV01000001.1	ERS369992_00361	CUI30262.1
ARMADA Type I helicase	Betaproteobacteria	Achromobacter xylosoxidans	CYSY01000001.1	ERS370007_00420	CUI35726.1
ARMADA Type I helicase	Betaproteobacteria	Achromobacter ruhlandii	CYUB01000025.1	ERS369989_04645	CUK18026.1
ARMADA Type I helicase	Cyanobacteriota	Planktothrix sp. PCC 11201	CZCT02000101.1	PL11201_530123	SKB13793.1
ARMADA Type I helicase	Gammaproteobacteria	Alloalcanivorax xenomutans	CZHF01000026.1	BN2364_0992	CUR45433.1
ARMADA Type I helicase	Gammaproteobacteria	Pseudomonas aeruginosa	DAFOCB010000028.1	L3744_004944	HBN8606384.1
ARMADA Type I helicase	Gammaproteobacteria	Pseudomonas aeruginosa	DAFOKN010000004.1	L3994_002195	HBO0046094.1
ARMADA Type I helicase	Gammaproteobacteria	Pseudomonas aeruginosa	DAFPCK010000045.1	L4Q92_003166	HBO3044342.1
ARMADA Type I helicase	Gammaproteobacteria	Pseudomonas aeruginosa	DAFPCV010000034.1	L4Q96_003910	HBO3138319.1
ARMADA Type I helicase	Gammaproteobacteria	Pseudomonas aeruginosa	DAFPDD010000058.1	L4R69_004732	HBO2920767.1
ARMADA Type I helicase	Gammaproteobacteria	Pseudomonas aeruginosa	DAFPJD010000067.1	L4T70_004614	HBO4014667.1
ARMADA Type I helicase	Gammaproteobacteria	Pseudomonas aeruginosa	DAFPQS010000025.1	L4W91_003953	HBO5137727.1
ARMADA Type I helicase	Gammaproteobacteria	Pseudomonas aeruginosa	DAFPUW010000020.1	L4634_005602	HBO6006973.1
ARMADA Type I helicase	Gammaproteobacteria	Pseudomonas aeruginosa	DAFQMU010000027.1	L5D25_004883	HBO8906140.1
ARMADA Type I helicase	Gammaproteobacteria	Pseudomonas aeruginosa	DAFQXJ010000009.1	L5Q33_003651	HBP0630578.1
ARMADA Type I helicase	Gammaproteobacteria	Klebsiella pneumoniae	DAGFFO010000001.1	MCV33_000082	HBU3018556.1
ARMADA Type I helicase	Gammaproteobacteria	Citrobacter braakii	DAGZPR010000054.1	MYQ36_004836	HCB1918826.1
ARMADA Type I helicase	Gammaproteobacteria	Pseudomonas aeruginosa	DAHMNM010000006.1	NHL21_002545	HCE6112841.1
ARMADA Type I helicase	Gammaproteobacteria	Pseudomonas aeruginosa	DAHMQH010000002.1	NHO42_001636	HCE6499277.1
ARMADA Type I helicase	Gammaproteobacteria	Pseudomonas aeruginosa	DAHMWC010000031.1	NHQ33_004422	HCE7490462.1
ARMADA Type I helicase	Gammaproteobacteria	Pseudomonas aeruginosa	DAHMWR010000017.1	NHQ74_002648	HCE7581858.1
ARMADA Type I helicase	Gammaproteobacteria	Pseudomonas aeruginosa	DAHODO010000057.1	NIB68_005320	HCF3030898.1
ARMADA Type I helicase	Gammaproteobacteria	Pseudomonas aeruginosa	DAHTCN010000044.1	NKO31_005577	HCH0590905.1
ARMADA Type I helicase	Gammaproteobacteria	Pseudomonas aeruginosa 3C2A	DAIZGL010000034.1	N1917_004254	HCL2632024.1
ARMADA Type I helicase	Gammaproteobacteria	Pseudomonas aeruginosa 1BAE	DAIZHJ010000033.1	N1948_004355	HCL2789101.1
ARMADA Type I helicase	Gammaproteobacteria	Pseudomonas aeruginosa	DAIZLJ010000022.1	N2A53_004602	HCL3437535.1
ARMADA Type I helicase	Gammaproteobacteria	Pseudomonas aeruginosa	DAIZPC010000031.1	N2C03_003145	HCL4032507.1
ARMADA Type I helicase	Gammaproteobacteria	Pseudomonas aeruginosa	DAJRTL010000028.1	ONA41_004602	HCR1319974.1
ARMADA Type I helicase	Gammaproteobacteria	Pseudomonas aeruginosa	DAJRTQ010000029.1	ONA46_004192	HCR1374577.1
ARMADA Type I helicase	Gammaproteobacteria	Pseudomonas aeruginosa	DAKCPN010000025.1	OUI06_001693	HCU2017174.1
ARMADA Type I helicase	Betaproteobacteria	Burkholderia vietnamiensis	DAOJPQ010000034.1	QDA97_005240	HDR9076419.1
ARMADA Type I helicase	Betaproteobacteria	Burkholderia vietnamiensis	DAOJPT010000008.1	QDB04_001387	HDR9104568.1
ARMADA Type I helicase	Betaproteobacteria	Burkholderia vietnamiensis	DAOJPV010000076.1	QDB05_005759	HDR9159183.1
ARMADA Type I helicase	Betaproteobacteria	Burkholderia vietnamiensis	DAOJQX010000014.1	QDB44_001751	HDR9355901.1
ARMADA Type I helicase	Gammaproteobacteria	Stenotrophomonas maltophilia	DAOKIG010000009.1	QEL40_002926	HDS1664183.1
ARMADA Type I helicase	Bacteroidota/Chlorobiota group	Ignavibacteriaceae bacterium	DAOLAN010000060.1	PKD67_10855	HMN49627.1
ARMADA Type I helicase	Betaproteobacteria	Hydrogenophaga sp	DAOLAX010000010.1	PKC60_05800	HMN92728.1
ARMADA Type I helicase	Betaproteobacteria	Hydrogenophaga sp	DAOLCL010000002.1	PKE60_00845	HMP08886.1
ARMADA Type I helicase	Kiritimatiellota	Kiritimatiellia bacterium	DAOLDD010000003.1	PKE12_02080	HMP75061.1
ARMADA Type I helicase	Actinomycetes	Gordonia sp	DAOLGA010000005.1	PKC61_02180	HMS74008.1
ARMADA Type I helicase	Syntrophia	Smithella sp	DAOLTN010000001.1	PLM65_00030	HQI71508.1
ARMADA Type I helicase	Anaerolineae	Anaerolineae bacterium	DAOLUH010000050.1	PKV20_18045	HQI86482.1
ARMADA Type I helicase	Anaerolineae	Anaerolineaceae bacterium	DAOLWL010000016.1	PKX49_07440	HQH85547.1
ARMADA Type I helicase	unclassified Acidobacteriota	Acidobacteriota bacterium	DAOLXL010000001.1	PLN27_01725	HQG90358.1
ARMADA Type I helicase	Alphaproteobacteria	Reyranella sp	DAOMDU010000023.1	PLV46_27095	HQT15147.1
ARMADA Type I helicase	Alphaproteobacteria	Reyranella sp	DAOMEP010000023.1	PKZ04_24420	HQS18413.1
ARMADA Type I helicase	Thermoanaerobaculia	Thermoanaerobaculia bacterium	DAOMFB010000008.1	PK598_00745	HQR44524.1
ARMADA Type I helicase	Thermoanaerobaculia	Thermoanaerobaculia bacterium	DAOMFJ010000001.1	PLB02_00080	HQR65776.1
ARMADA Type I helicase	Syntrophia	Smithellaceae bacterium	DAOMJG010000017.1	PLP16_02680	HQP24045.1
ARMADA Type I helicase	Thermoanaerobaculia	Thermoanaerobaculia bacterium	DAOMMU010000116.1	PK569_12250	HQN08332.1
ARMADA Type I helicase	unclassified Chloroflexota	Chloroflexota bacterium	DAOMOK010000013.1	PLD25_19440	HRQ40089.1
ARMADA Type I helicase	unclassified Spirochaetota	Spirochaetota bacterium	DAONGZ010000044.1	PK341_16200	HPR49524.1
ARMADA Type I helicase	Actinomycetes	Propioniciclava tarda	DAONUT010000038.1	PKX10_07695	HQA31290.1
ARMADA Type I helicase	Syntrophia	Smithella sp	DAOODT010000035.1	PLA32_08255	HQG65755.1
ARMADA Type I helicase	Thermoanaerobaculia	Thermoanaerobaculaceae bacterium	DAOOJE010000038.1	PLR87_13650	HPC84390.1
ARMADA Type I helicase		bacterium	DAOOPF010000034.1	PLO28_05480	HOZ21212.1
ARMADA Type I helicase	unclassified Thermotogota	Thermotogota bacterium	DAOOPO010000007.1	PLZ22_03925	HOZ11718.1
ARMADA Type I helicase	Bacteroidota/Chlorobiota group	Bacteroidales bacterium	DAOORA010000002.1	PKW80_00740	HOY30381.1
ARMADA Type I helicase	unclassified Myxococcota	Myxococcota bacterium	DAOOSN010000006.1	PK668_13095	HOX44531.1
ARMADA Type I helicase	Candidatus Aminicenantota	Candidatus Aminicenantes bacterium	DAOOTH010000004.1	PLP54_06405	HOW85620.1
ARMADA Type I helicase		bacterium	DAOOXJ010000029.1	PL021_16845	HPM99707.1
ARMADA Type I helicase	Candidatus Aminicenantota	Candidatus Aminicenantes bacterium	DAOPAH010000005.1	PK207_04190	HPL13384.1
ARMADA Type I helicase	Candidatus Cloacimonadota	Candidatus Cloacimonas sp	DAOPBO010000019.1	PK592_04380	HPK60114.1
ARMADA Type I helicase	unclassified Spirochaetota	Spirochaetota bacterium	DAOPEP010000027.1	PK859_08860	HPI89404.1
ARMADA Type I helicase	Candidatus Fermentibacterota	Candidatus Fermentibacter daniensis	DAOPGX010000024.1	PK274_09775	HPH40498.1
ARMADA Type I helicase	unclassified Thermotogota	Thermotogota bacterium	DAOPHJ010000025.1	PKW59_09150	HPH11019.1
ARMADA Type I helicase		bacterium	DAOPIC010000021.1	PKW76_16280	HPG47235.1
ARMADA Type I helicase	Alphaproteobacteria	Hyphomonas sp	DAOPKF010000004.1	PK417_02720	HPF22360.1
ARMADA Type I helicase	Myxococcia	Deltaproteobacteria bacterium	DAOPNY010000051.1	PKO27_13845	HOD72109.1
ARMADA Type I helicase	Myxococcia	Deltaproteobacteria bacterium	DAOPNY010000059.1	PKO27_14630	HOD72265.1
ARMADA Type I helicase	Verrucomicrobiota	Verrucomicrobiota bacterium	DAOPTX010000076.1	PKK57_11055	HOA61881.1
ARMADA Type I helicase	Syntrophorhabdia	Syntrophorhabdus sp	DAOPXC010000025.1	PKH14_05655	HNY70254.1
ARMADA Type I helicase	unclassified Acidobacteriota	Acidobacteriota bacterium	DAOQTE010000016.1	PKM55_09570	HNU00924.1
ARMADA Type I helicase	Bacteroidota/Chlorobiota group	Bacteroidales bacterium	DAOQWY010000008.1	PKI34_05955	HNS17346.1
ARMADA Type I helicase	Betaproteobacteria	Giesbergeria sp	DAOQZO010000002.1	PKM45_00275	HNQ08834.1
ARMADA Type I helicase	Planctomycetota	Phycisphaerae bacterium	DAORAL010000005.1	PKN33_03785	HNO77160.1
ARMADA Type I helicase	Spirochaetia	Leptospiraceae bacterium	DAORJX010000041.1	PLG41_06425	HRG45813.1
ARMADA Type I helicase	unclassified Bacillota	Bacillota bacterium	DAOSAI010000003.1	PLM83_00270	HOK69882.1
ARMADA Type I helicase	Spirochaetia	Rectinema sp	DAOSDO010000012.1	PL118_09310	HOI99805.1
ARMADA Type I helicase	unclassified Thermotogota	Thermotogota bacterium	DAOSKA010000002.1	PLX91_01585	HOF22721.1
ARMADA Type I helicase	Syntrophia	Smithella sp	DAOSME010000026.1	PLG98_05655	HOE32774.1
ARMADA Type I helicase	Anaerolineae	Anaerolineae bacterium	DAOSNK010000029.1	PKZ84_13370	HOU14096.1
ARMADA Type I helicase	Candidatus Ozemobacteria	Candidatus Ozemobacteraceae bacterium	DAOSOK010000007.1	PLU72_05285	HOT27579.1
ARMADA Type I helicase	Candidatus Aminicenantota	Candidatus Aminicenantes bacterium	DAOSQD010000014.1	PL148_06420	HOS11528.1
ARMADA Type I helicase	unclassified Thermotogota	Thermotogota bacterium	DAOSYG010000058.1	PLB99_12710	HOO33985.1
ARMADA Type I helicase	Myxococcia	Deltaproteobacteria bacterium	DAOSYH010000003.1	PLM29_00165	HOO44610.1
ARMADA Type I helicase	unclassified Bacillota	Bacillota bacterium	DAOSZN010000014.1	PLH34_06305	HXL04394.1
ARMADA Type I helicase	Spirochaetia	Rectinema sp	DAOTBL010000028.1	PKX66_06175	HOM92734.1
ARMADA Type I helicase	unclassified Myxococcota	Myxococcota bacterium	DAOTDZ010000005.1	P5147_09040	HRY93594.1
ARMADA Type I helicase	Actinomycetes	Candidatus Nanopelagicales bacterium	DAOTFM010000031.1	P5544_06400	HRY09587.1
ARMADA Type I helicase	Gammaproteobacteria	Candidatus Competibacter sp	DAOTFN010000048.1	P5260_16435	HRX62783.1
ARMADA Type I helicase	Alphaproteobacteria	Hyphomonas sp	DAOTFP010000003.1	P5341_01175	HRX72694.1
ARMADA Type I helicase	Thermoanaerobaculia	Thermoanaerobaculaceae bacterium	DAOTPF010000005.1	P5234_03595	HRS15316.1
ARMADA Type I helicase	Gammaproteobacteria	Pseudomonas aeruginosa	DARREB010000025.1	SLU78_003369	HEJ1431537.1
ARMADA Type I helicase	Gammaproteobacteria	Pseudomonas aeruginosa	DARRMF010000046.1	SL213_006314	HEJ2699068.1
ARMADA Type I helicase	Gammaproteobacteria	Stenotrophomonas maltophilia	DARZXK010000002.1	UMA57_000195	HEL3005560.1
ARMADA Type I helicase	Gammaproteobacteria	Stenotrophomonas maltophilia	DARZZK010000014.1	UMF63_000917	HEL3169825.1
ARMADA Type I helicase	Gammaproteobacteria	Stenotrophomonas maltophilia	DASAHG010000013.1	UM358_000743	HEL4204297.1
ARMADA Type I helicase	Gammaproteobacteria	Stenotrophomonas maltophilia	DASBOA010000007.1	UL921_001135	HEL7629349.1
ARMADA Type I helicase	Gammaproteobacteria	Stenotrophomonas maltophilia	DASBPG010000055.1	UL761_002480	HEL7750909.1
ARMADA Type I helicase	Betaproteobacteria	Burkholderia cenocepacia	DASHMG010000047.1	U2L32_003577	HEM7803028.1
ARMADA Type I helicase	Alphaproteobacteria	Azospirillum sp	DASPIS010000034.1	VD964_07190	HYF86175.1
ARMADA Type I helicase	Gemmatimonadota	Gemmatimonadaceae bacterium	DASPME010000138.1	VEA99_03500	HYD51662.1
ARMADA Type I helicase	Betaproteobacteria	Variovorax sp	DASQBZ010000015.1	VES41_05545	HYP82801.1
ARMADA Type I helicase	Terriglobia	Terriglobia bacterium	DASRCX010000088.1	VFC10_19080	HZT71837.1
ARMADA Type I helicase	Alphaproteobacteria	Stellaceae bacterium	DASRDD010000062.1	VFA50_20620	HZS85290.1
ARMADA Type I helicase	Candidatus Methylomirabilota	Candidatus Methylomirabilota bacterium	DASRDR010000148.1	VFC42_08740	HZS33450.1
ARMADA Type I helicase	Blastocatellia	Blastocatellia bacterium	DASRDY010000174.1	VFC63_13000	HZS46015.1
ARMADA Type I helicase	Alphaproteobacteria	Methyloceanibacter sp	DASRGO010000191.1	VFB18_14355	HZP10513.1
ARMADA Type I helicase	Candidatus Methylomirabilota	Candidatus Methylomirabilota bacterium	DASRHC010000069.1	VFE48_23615	HZP39480.1
ARMADA Type I helicase	Dehalococcoidia	Dehalococcoidia bacterium	DASRHM010000114.1	VFC53_12885	HZP58428.1
ARMADA Type I helicase	Ktedonobacteria	Ktedonobacteraceae bacterium	DASRHT010000014.1	VFB60_02415	HZO71025.1
ARMADA Type I helicase	Actinomycetes	Kribbellaceae bacterium	DASRHY010000102.1	VFB74_13275	HZO65969.1
ARMADA Type I helicase	Alphaproteobacteria	Methylocella sp	DASRYK010000124.1	VFG05_10500	HET6378716.1
ARMADA Type I helicase	Blastocatellia	Pyrinomonadaceae bacterium	DASSFI010000105.1	VFI24_26155	HET6979842.1
ARMADA Type I helicase	Gammaproteobacteria	Rhodanobacteraceae bacterium	DASSTF010000157.1	VFL78_07785	HET8554708.1
ARMADA Type I helicase	Chloroflexia	Roseiflexaceae bacterium	DASTPS010000496.1	VFS21_34840	HEU4328368.1
ARMADA Type I helicase	Thermoanaerobaculia	Thermoanaerobaculia bacterium	DASUEU010000089.1	VF017_23730	HEX4956408.1
ARMADA Type I helicase	Gemmatimonadota	Longimicrobium sp	DASWMD010000051.1	VGB24_15995	HEY0024417.1
ARMADA Type I helicase	Alphaproteobacteria	Allosphingosinicella sp	DASWNT010000020.1	VGB70_11255	HEY0149565.1
ARMADA Type I helicase	Actinomycetes	Nocardioides sp	DASWXC010000018.1	VGE38_03485	HEY0888658.1
ARMADA Type I helicase	Terriglobia	Terracidiphilus sp	DASWZJ010000173.1	VGE85_13220	HEY1210327.1
ARMADA Type I helicase	Ktedonobacteria	Ktedonobacteraceae bacterium	DASXAY010000168.1	VGF67_16845	HEY1351291.1
ARMADA Type I helicase	Ktedonobacteria	Ktedonobacteraceae bacterium	DASXAY010000305.1	VGF67_29155	HEY1353697.1
ARMADA Type I helicase	Vulcanimicrobiia	Candidatus Tumulicola sp	DASXDT010000006.1	VGF98_14660	HEY1682885.1
ARMADA Type I helicase	unclassified Armatimonadota	Armatimonadota bacterium	DASXUI010000369.1	VGN26_14120	HEY3283401.1
ARMADA Type I helicase	unclassified Armatimonadota	Armatimonadota bacterium	DASXUL010000088.1	VGM37_10050	HEY3267258.1
ARMADA Type I helicase	Gemmatimonadota	Gemmatimonadaceae bacterium	DASXUN010000015.1	VGJ96_07880	HEY3287023.1
ARMADA Type I helicase	Armatimonadia	Capsulimonadaceae bacterium	DASXUY010000064.1	VGK19_24970	HEY3333312.1
ARMADA Type I helicase	Candidatus Deferrimicrobiales	Candidatus Deferrimicrobiaceae bacterium	DASXVV010000009.1	VGK27_06765	HEY3489805.1
ARMADA Type I helicase	Terriglobia	Bryobacteraceae bacterium	DASYET010000045.1	VGN17_24780	HEY4364209.1
ARMADA Type I helicase	Alphaproteobacteria	Pseudorhizobium sp	DASYHX010000179.1	VGO22_07030	HEV7434608.1
ARMADA Type I helicase	Thermoanaerobaculia	Thermoanaerobaculia bacterium	DASYJY010000022.1	VGQ21_01990	HEV7570242.1
ARMADA Type I helicase	Thermoanaerobaculia	Thermoanaerobaculia bacterium	DASYKS010000110.1	VGS22_29070	HEV7672590.1
ARMADA Type I helicase	Candidatus Limnocylindria	Candidatus Limnocylindria bacterium	DASYTL010000032.1	VGR87_11505	HEV8536325.1
ARMADA Type I helicase	Terriglobia	Terriglobia bacterium	DASYYZ010000105.1	VG206_13385	HEV2380771.1
ARMADA Type I helicase	Terriglobia	Terriglobia bacterium	DASZAI010000015.1	VG204_04455	HEV2492306.1
ARMADA Type I helicase	Actinomycetes	Actinophytocola sp	DASZCQ010000126.1	VGX25_12355	HEV2780175.1
ARMADA Type I helicase	Polyangia	Polyangiaceae bacterium	DASZQI010000023.1	VG937_10765	HWA72811.1
ARMADA Type I helicase	Alphaproteobacteria	Rhodopila sp	DASZUV010000008.1	VHC04_08265	HVZ07891.1
ARMADA Type I helicase	Planctomycetota	Tepidisphaeraceae bacterium	DASZXJ010000039.1	VHD56_03745	HVT87943.1
ARMADA Type I helicase	Blastocatellia	Pyrinomonadaceae bacterium	DATAOE010000364.1	VHS05_21170	HEX3251961.1
ARMADA Type I helicase	Thermoleophilia	Gaiellaceae bacterium	DATBDB010000214.1	VH210_14870	HEX4680479.1
ARMADA Type I helicase	Planctomycetota	Gemmataceae bacterium	DATBII010000587.1	VH682_19210	HEY7426370.1
ARMADA Type I helicase	Alphaproteobacteria	Devosiaceae bacterium	DATCMU010000029.1	VIL84_06400	HEY8594855.1
ARMADA Type I helicase	Anaerolineae	Anaerolineaceae bacterium	DATCTX010000011.1	VIO61_06725	HEY9076218.1
ARMADA Type I helicase	Terriglobia	Bryobacteraceae bacterium	DATDGT010000014.1	VIY49_01540	HEY6340148.1
ARMADA Type I helicase	Alphaproteobacteria	Rhizomicrobium sp	DATEMS010000012.1	VJS47_02435	HKQ44228.1
ARMADA Type I helicase	Betaproteobacteria	Aromatoleum sp	DATFAO010000058.1	VJ673_11495	HJV26306.1
ARMADA Type I helicase	Chloroflexia	Roseiflexaceae bacterium	DATFXE010000514.1	VKE41_15960	HJZ48673.1
ARMADA Type I helicase	Planctomycetota	Planctomycetota bacterium	DATGGK010000134.1	VKX17_13680	HLX62324.1
ARMADA Type I helicase	Chthonomonadia	Chthonomonas sp	DATGKU010000038.1	VKV18_01450	HLI47342.1
ARMADA Type I helicase	Ktedonobacteria	Ktedonosporobacter sp	DATGMF010000079.1	VKY19_23040	HLG64836.1
ARMADA Type I helicase	Blastocatellia	Pyrinomonadaceae bacterium	DATIPD010000016.1	VLL54_14295	HSS21240.1
ARMADA Type I helicase	Alphaproteobacteria	Acetobacteraceae bacterium	DATJLS010000044.1	VMA37_10760	HUC18152.1
ARMADA Type I helicase	Spirochaetia	Rectinemataceae bacterium	DATKVC010000006.1	VMV83_02795	HUX40070.1
ARMADA Type I helicase	Alphaproteobacteria	Dongiaceae bacterium	DATLIU010000138.1	VM659_07380	HVI88107.1
ARMADA Type I helicase	Alphaproteobacteria	Dongiaceae bacterium	DATLIX010000206.1	VM639_23570	HVJ44500.1
ARMADA Type I helicase	Planctomycetota	Pirellulales bacterium	DATLQY010000812.1	VND64_25260	HVC97013.1
ARMADA Type I helicase	Terriglobia	Candidatus Acidiferrales bacterium	DATLST010000253.1	VNE63_16425	HVB57996.1
ARMADA Type I helicase	Ktedonobacteria	Ktedonobacteraceae bacterium	DATLTR010000012.1	VNG51_01260	HVB20560.1
ARMADA Type I helicase	Planctomycetota	Gemmataceae bacterium	DATLYH010000038.1	VNK04_02680	HXG08670.1
ARMADA Type I helicase	Dehalococcoidia	Dehalococcoidia bacterium	DATLYJ010000046.1	VNN10_03920	HXH21153.1
ARMADA Type I helicase	Thermoflexia	Thermoflexus sp	DATMAC010000065.1	VNK89_02570	HXF68666.1
ARMADA Type I helicase	Blastocatellia	Blastocatellia bacterium	DATMAG010000119.1	VNQ79_27675	HWQ36643.1
ARMADA Type I helicase	Chloroflexia	Roseiflexaceae bacterium	DATMBA010000396.1	VNL77_12905	HWQ13696.1
ARMADA Type I helicase	Gemmatimonadota	Gemmatimonadaceae bacterium	DATMLC010000208.1	VNU46_06545	HXC25555.1
ARMADA Type I helicase	Alphaproteobacteria	Rhizomicrobium sp	DATMPH010000061.1	VNX86_14860	HWY16413.1
ARMADA Type I helicase	Blastocatellia	Pyrinomonadaceae bacterium	DATNBH010000016.1	VN643_06015	HXD30649.1
ARMADA Type I helicase	Acidimicrobiia	Acidimicrobiales bacterium	DATNLP010000198.1	VN886_07480	HXN60282.1
ARMADA Type I helicase	Cyanobacteriota	Coleofasciculaceae cyanobacterium	DATNPL010000242.1	V6C84_30110	HEY9631567.1
ARMADA Type I helicase	Gammaproteobacteria	Pseudomonas aeruginosa	DAYCHB010000002.1	ACGJ20_000741	HFH3882446.1
ARMADA Type I helicase	Gammaproteobacteria	Pseudomonas aeruginosa	DAYCHS010000014.1	ACGJ04_003530	HFH4003639.1
ARMADA Type I helicase	Gammaproteobacteria	Pseudomonas aeruginosa	DAYCJR010000024.1	ACGJ3N_005076	HFH4264386.1
ARMADA Type I helicase	Gammaproteobacteria	Stenotrophomonas maltophilia	DAYNJU010000018.1	ACGW1K_001327	HFJ9782502.1
ARMADA Type I helicase	Gammaproteobacteria	Pseudomonas aeruginosa	DAZTGT010000006.1	ACHY2P_001000	HFS0969412.1
ARMADA Type I helicase	Gammaproteobacteria	Pseudomonas aeruginosa	DBALXH010000028.1	ACID1J_005510	HFX1260340.1
ARMADA Type I helicase	Gammaproteobacteria	Stenotrophomonas maltophilia	DBCYBL010000067.1	ACJ509_001951	HGK7304069.1
ARMADA Type I helicase	Gammaproteobacteria	Pseudomonas aeruginosa	DBDJHE010000044.1	ACKPZP_003134	HGM5671839.1
ARMADA Type I helicase	Gammaproteobacteria	Stenotrophomonas maltophilia	DBDJJH010000003.1	ACKP6C_000257	HGM6016295.1
ARMADA Type I helicase	Gammaproteobacteria	Stenotrophomonas maltophilia	DBDJPJ010000012.1	ACKQDB_000641	HGM6880346.1
ARMADA Type I helicase	Gammaproteobacteria	Pseudomonas aeruginosa	DBDJZK010000053.1	ACKQBE_002813	HGM8392498.1
ARMADA Type I helicase	Gammaproteobacteria	Pseudomonas aeruginosa	DBDLJG010000086.1	ACKRM8_005498	HGN0628178.1
ARMADA Type I helicase	Gammaproteobacteria	Pseudomonas aeruginosa	DBDMEB010000042.1	ACKSGT_005575	HGN3423898.1
ARMADA Type I helicase	Gammaproteobacteria	Pseudomonas aeruginosa	DBFRHI010000022.1	ACNIM8_004229	HGW5539177.1
ARMADA Type I helicase	Gammaproteobacteria	Pseudomonas putida	DBGGBB010000012.1	ACNVV3_001366	HGY3555361.1
ARMADA Type I helicase	Deinococci	Meiothermus ruber H328	DF236949.2	MrH_1244	GAO74938.1
ARMADA Type I helicase	Candidatus Moduliflexales	Candidatus Moduliflexus flocculans	DF820458.1	U14_03339	GAK52091.1
ARMADA Type I helicase	Anaerolineae	Longilinea arvoryzae	DF967972.1	LARV_01001	GAP13250.1
ARMADA Type I helicase	Planctomycetota	Planctomycetota bacterium	DMJR01000319.1	DCM87_13775	HAK96021.1
ARMADA Type I helicase	Betaproteobacteria	Accumulibacter sp	DNFJ01000017.1	DCY47_00835	HAY26071.1
ARMADA Type I helicase	Desulfuromonadia	Geobacter sp	DNJC01000016.1	DCZ75_02535	HBA86886.1
ARMADA Type I helicase	Candidatus Walliibacteriota	Candidatus Wallbacteria bacterium	DNLX01000224.1	DC017_13905	HBC75915.1
ARMADA Type I helicase	Cyanobacteriota	Cyanobacteria bacterium UBA9273	DNME01000096.1	DC064_04775	HBB31115.1
ARMADA Type I helicase	Cyanobacteriota	Cyanobacteria bacterium UBA8803	DNXU01000443.1	DDZ80_22320	HBL61064.1
ARMADA Type I helicase	Anaerolineae	Anaerolineaceae bacterium	DOEX01000134.1	DD636_04685	HBO34022.1
ARMADA Type I helicase	Chloroflexia	Herpetosiphon sp	DOPT01000008.1	DEF47_01560	HBW48573.1
ARMADA Type I helicase	Chloroflexia	Chloroflexus aurantiacus	DOPW01000120.1	DEF43_16620	HBW68736.1
ARMADA Type I helicase	Desulfovibrionia	Desulfovibrio sp	DOQA01000017.1	DEF41_07195	HBW15910.1
ARMADA Type I helicase	Betaproteobacteria	Accumulibacter sp	DPLA01000131.1	DGC76_10790	HCV14162.1
ARMADA Type I helicase	Alphaproteobacteria	Rhodobacter sp	DPRW01000053.1	DHV56_17225	HCZ01710.1
ARMADA Type I helicase	Alphaproteobacteria	Agrobacterium sp	DPUN01000045.1	DHW67_07465	HCJ71570.1
ARMADA Type I helicase	Gammaproteobacteria	Marinobacter nauticus	DPWM01000286.1	DHW72_11195	HCL38947.1
ARMADA Type I helicase	Actinomycetes	Glutamicibacter sp	DQAG01000109.1	DIT09_14395	HCM95782.1
ARMADA Type I helicase	Alphaproteobacteria	Rhodospirillales bacterium	DRMF01000010.1	ENJ38_00265	HFD14719.1
ARMADA Type I helicase	unclassified Chloroflexota	Chloroflexota bacterium	DROH01000113.1	ENJ93_01890	HFE65988.1
ARMADA Type I helicase	Polyangia	Polyangiaceae bacterium	DRQT01001400.1	ENK57_26020	HHH31786.1
ARMADA Type I helicase	Actinomycetes	Streptomyces sp. Mg1	DS570409.1	SSAG_04084	EDX24293.1
ARMADA Type I helicase	Nitrospiria	Leptospirillum sp. Group II '5-way CG'	DS995264.1	CGL2_10638007	EDZ37969.1
ARMADA Type I helicase	Gammaproteobacteria	Stenotrophomonas sp. SKA14	DS999412.1	SSKA14_4052	EED41028.1
ARMADA Type I helicase	unclassified Bacillota	Bacillota bacterium	DUMQ01000065.1	GXX51_04965	HHV61974.1
ARMADA Type I helicase	unclassified Bacillota	Bacillota bacterium	DUMU01000041.1	GXX55_10345	HHV55829.1
ARMADA Type I helicase	Betaproteobacteria	Rhodocyclaceae bacterium	DUMV01000024.1	GXX56_09290	HHV49135.1
ARMADA Type I helicase	Candidatus Cloacimonadota	Candidatus Cloacimonadota bacterium	DUNQ01000027.1	GXX77_01720	HHV36540.1
ARMADA Type I helicase	Betaproteobacteria	Candidatus Aphodousia faecavium	DVLZ01000012.1	IAC45_03575	HIT96127.1
ARMADA Type I helicase	Gammaproteobacteria	Pseudomonas aeruginosa	EU595753.1	PACL_0504	ACD39292.1
ARMADA Type I helicase	Betaproteobacteria	Caballeronia concitans	FCNV02000016.1	AWB72_05155	SAL49326.1
ARMADA Type I helicase	Alphaproteobacteria	Rhizobium multihospitium	FMAG01000005.1	GA0061103_5598	SCB39927.1
ARMADA Type I helicase	Actinomycetes	Micromonospora nigra	FMHT01000003.1	GA0070616_0969	SCL16241.1
ARMADA Type I helicase	Alphaproteobacteria	Ancylobacter rudongensis	FMTP01000012.1	SAMN05660859_0279	SCW96570.1
ARMADA Type I helicase	Alphaproteobacteria	Sphingobium faniae	FMTU01000011.1	SAMN02927924_03505	SCW86664.1
ARMADA Type I helicase	Alphaproteobacteria	Novosphingobium aromaticivorans	FMVR01000002.1	SAMN05660666_00912	SCY17227.1
ARMADA Type I helicase	Gammaproteobacteria	Acinetobacter baumannii	FMVV01000025.1	BQ1898_02490	SCY86973.1
ARMADA Type I helicase	Actinomycetes	Streptomyces sp. LaPpAH-199	FMYS01000002.1	F610DRAFT_01759	SDC37140.1
ARMADA Type I helicase	Actinomycetes	Geodermatophilus telluris	FMZF01000003.1	SAMN05660690_2522	SDC78108.1
ARMADA Type I helicase	Actinomycetes	Nonomuraea jiangxiensis	FNDJ01000028.1	SAMN05421869_12857	SDL63154.1
ARMADA Type I helicase	Alphaproteobacteria	Paracoccus denitrificans	FNEA01000003.1	SAMN04244581_00541	SDI04134.1
ARMADA Type I helicase	Alphaproteobacteria	Agrobacterium fabrum	FNEW01000003.1	SAMN05428983_3686	SDK03123.1
ARMADA Type I helicase	Actinomycetes	Geodermatophilus sp. DSM 45219	FNIQ01000006.1	SAMN05428965_4066	SDO46692.1
ARMADA Type I helicase	Actinomycetes	Actinopolyspora xinjiangensis	FNJR01000008.1	SAMN04487905_108137	SDP75554.1
ARMADA Type I helicase	Alphaproteobacteria	Allgaiera indica	FNOB01000024.1	SAMN05444006_1246	SDX67977.1
ARMADA Type I helicase	Gammaproteobacteria	Pseudomonas salomonii	FNOX01000002.1	SAMN05216247_102447	SDY02405.1
ARMADA Type I helicase	Bacteroidota/Chlorobiota group	Pedobacter hartonius	FNRA01000007.1	SAMN05443550_10712	SEA92325.1
ARMADA Type I helicase	Gammaproteobacteria	Pseudomonas saponiphila	FNTJ01000001.1	SAMN05216178_0886	SEB51302.1
ARMADA Type I helicase	Betaproteobacteria	Paraburkholderia hospita	FNXA01000001.1	SAMN05192544_1001289	SEH40961.1
ARMADA Type I helicase	Alphaproteobacteria	Cribrihabitans marinus	FNYD01000014.1	SAMN05444007_11439	SEK05278.1
ARMADA Type I helicase	Gammaproteobacteria	Azotobacter beijerinckii	FNYQ01000044.1	SAMN04244572_02613	SEJ06474.1
ARMADA Type I helicase	Actinomycetes	Cellulomonas marina	FOKA01000010.1	SAMN05421867_11033	SFB21784.1
ARMADA Type I helicase	Alphaproteobacteria	Tropicimonas isoalkanivorans	FOLG01000020.1	SAMN04488094_12024	SFD20434.1
ARMADA Type I helicase	Actinomycetes	Streptomyces aidingensis	FOLM01000015.1	SAMN05421773_11536	SFD43198.1
ARMADA Type I helicase	Bacteroidota/Chlorobiota group	Spirosoma endophyticum	FOLQ01000012.1	SAMN05216167_11279	SFE29358.1
ARMADA Type I helicase	Actinomycetes	Flavimobilis marinus	FONZ01000002.1	SAMN04488035_1650	SFF11062.1
ARMADA Type I helicase	Actinomycetes	Actinopolymorpha cephalotaxi	FOOI01000006.1	SAMN05421678_106257	SFG53176.1
ARMADA Type I helicase	Actinomycetes	Streptomyces pini	FOSG01000015.1	SAMN05192584_11518	SFL22694.1
ARMADA Type I helicase	Actinomycetes	Geodermatophilus ruber	FOSW01000004.1	SAMN04488085_10477	SFK86004.1
ARMADA Type I helicase	Syntrophobacteria	Thermodesulforhabdus norvegica	FOUU01000009.1	SAMN05660836_02239	SFM99360.1
ARMADA Type I helicase	Alphaproteobacteria	Tranquillimonas alkanivorans	FOXA01000015.1	SAMN04488047_11563	SFP87318.1
ARMADA Type I helicase	Alphaproteobacteria	Tranquillimonas alkanivorans	FOXA01000031.1	SAMN04488047_1317	SFQ06952.1
ARMADA Type I helicase	Gammaproteobacteria	gamma proteobacterium HdN1	FP929140.1	HDN1F_07060	CBL44289.1
ARMADA Type I helicase	Betaproteobacteria	Paenacidovorax caeni	FPBX01000028.1	SAMN04489707_10283	SFU86424.1
ARMADA Type I helicase	Betaproteobacteria	Nitrosovibrio sp. Nv17	FPIQ01000004.1	SAMN05216414_10461	SFW17744.1
ARMADA Type I helicase	Alphaproteobacteria	Devosia enhydra	FPKU01000001.1	SAMN02983003_0678	SFZ81766.1
ARMADA Type I helicase	Betaproteobacteria	Lampropedia hyalina DSM 16112	FQUZ01000008.1	SAMN02745117_00967	SHE87292.1
ARMADA Type I helicase	Alphaproteobacteria	Ruegeria intermedia	FQVK01000014.1	SAMN05444279_11420	SHF01148.1
ARMADA Type I helicase	Fibrobacterota	Fibrobacter sp. UWB8	FQVZ01000015.1	SAMN05720760_11514	SHG57145.1
ARMADA Type I helicase	Alphaproteobacteria	Roseovarius litoreus	FRCB01000007.1	SAMN05443432_1074	SHM37943.1
ARMADA Type I helicase	Actinomycetes	Mycobacteroides abscessus subsp. abscessus	FSKU01000016.1	SAMEA2275784_04384	SIG02196.1
ARMADA Type I helicase	Alphaproteobacteria	Thalassospira xiamenensis M-5 = DSM 17429	FTON01000024.1	SAMN02744133_12416	SIT32798.1
ARMADA Type I helicase	Alphaproteobacteria	Paracoccus saliphilus	FTOU01000012.1	SAMN05421772_112132	SIT02009.1
ARMADA Type I helicase	Alphaproteobacteria	Enhydrobacter aerosaccus	FUWJ01000001.1	SAMN02745126_01790	SJZ59902.1
ARMADA Type I helicase	Spirochaetia	Treponema berlinense	FUXC01000001.1	SAMN02745152_00207	SJZ43064.1
ARMADA Type I helicase	Betaproteobacteria	Paraburkholderia hospita	FUZW01000002.1	SAMN06266956_6913	SKC95348.1
ARMADA Type I helicase	Actinomycetes	Mycobacteroides abscessus subsp. abscessus	FWCP01000006.1	SAMEA2275677_04244	SLL16602.1
ARMADA Type I helicase	Synergistia	Dethiosulfovibrio salsuginis	FXBB01000023.1	SAMN06275492_1234	SMG37187.1
ARMADA Type I helicase	Bacteroidota/Chlorobiota group	Fodinibius sediminis	FXTH01000021.1	SAMN06265218_12143	SMO89992.1
ARMADA Type I helicase	Actinomycetes	Propioniciclava tarda	FXTL01000002.1	SAMN06266982_102171	SMO41371.1
ARMADA Type I helicase	Alphaproteobacteria	Paracoccus sediminis	FZNM01000003.1	SAMN06265378_103420	SNR42247.1
ARMADA Type I helicase	Actinomycetes	Actinoplanes regularis	FZNR01000003.1	SAMN06264365_103480	SNR58596.1
ARMADA Type I helicase	Actinomycetes	Haloechinothrix alba	FZNW01000006.1	SAMN06265360_106248	SNR46794.1
ARMADA Type I helicase	Desulfovibrionia	Humidesulfovibrio mexicanus	FZOC01000001.1	SAMN04488503_0545	SNR64116.1
ARMADA Type I helicase	Actinomycetes	Streptosporangium subroseum	FZOD01000050.1	SAMN05216276_10508	SNT48758.1
ARMADA Type I helicase	Actinomycetes	Streptomyces viridochromogenes DSM 40736	GG657757.1	SSQG_06081	EFL35563.1
ARMADA Type I helicase	Alphaproteobacteria	Roseibium sp. TrichSKD4	GL476320.1	TRICHSKD4_5795	EFO29955.1
ARMADA Type I helicase	Alphaproteobacteria	Methylocystis sp. SC2	HE956757.1	BN69_0149	CCJ05600.1
ARMADA Type I helicase	Stenosarchaea group	Methanoculleus bourgensis MS2	HE964772.2	BN140_0651	CCJ35574.1
ARMADA Type I helicase	Gammaproteobacteria	Pseudomonas monteilii	JAAAKY010000005.1	GVN19_12955	NBB05357.1
ARMADA Type I helicase	Verrucomicrobiota	Verrucomicrobiota bacterium	JAAAPI010000315.1	GVY36_17080	NBB81125.1
ARMADA Type I helicase	Gammaproteobacteria	Aeromonas dhakensis	JAACNA010000005.1	GL266_19685	MBW3733811.1
ARMADA Type I helicase	Cyanobacteriota	Cyanobacteria bacterium CG_2015-16_32_12	JAACTD010000153.1	GW856_15470	NCO76613.1
ARMADA Type I helicase	unclassified Chloroflexota	Chloroflexota bacterium	JAADGJ010000076.1	GXP39_10735	NOZ28512.1
ARMADA Type I helicase	Alphaproteobacteria	Neoroseomonas alkaliterrae	JAAEDJ010000061.1	GXW77_09975	MBR0676500.1
ARMADA Type I helicase		bacterium	JAAELT010000497.1	GY719_31095	MCP3962312.1
ARMADA Type I helicase	Betaproteobacteria	Delftia sp	JAAEMI010000076.1	GY735_11905	MCP4016808.1
ARMADA Type I helicase	Betaproteobacteria	Delftia sp	JAAEPV010000238.1	GY831_23645	MCP4534204.1
ARMADA Type I helicase	Planctomycetota	Planctomycetota bacterium	JAAEQJ010000059.1	GY845_02280	MCP4607530.1
ARMADA Type I helicase	Betaproteobacteria	Paraburkholderia aspalathi	JAAGEM010000048.1	G3A42_22800	MBK3840800.1
ARMADA Type I helicase	Actinomycetes	Streptantibioticus silvisoli	JAAGKO020000020.1	POF43_015550	MDI5964114.1
ARMADA Type I helicase	Actinomycetes	Streptomyces sp. SID14478	JAAGMG010000034.1	G3I40_01120	NEB73846.1
ARMADA Type I helicase	Actinomycetes	Phytoactinopolyspora halotolerans	JAAGOA010000008.1	G1H10_13345	NEE01152.1
ARMADA Type I helicase	Betaproteobacteria	Paraburkholderia sp. Ac-20347	JAAGPN010000021.1	G3N97_06520	MBN3808750.1
ARMADA Type I helicase	Actinomycetes	Streptomyces tendae	JAAIFS010000002.1	GUR47_13495	NEV87672.1
ARMADA Type I helicase	Alphaproteobacteria	Methylobacterium sp. DB0501	JAAKGV010000001.1	G4G93_03710	NGM33050.1
ARMADA Type I helicase	Verrucomicrobiota	Limisphaera ngatamarikiensis	JAAKYA010000043.1	G4L39_06530	NGO39052.1
ARMADA Type I helicase	Cyanobacteriota	Aetokthonos hydrillicola Thurmond2011	JAALHA020000016.1	G7B40_027130	MDR9898207.1
ARMADA Type I helicase	Alphaproteobacteria	Agrobacterium tumefaciens	JAALYV010000001.1	G6M17_01095	NSZ77739.1
ARMADA Type I helicase	Alphaproteobacteria	Rhizobium rhizogenes	JAAMDZ010000031.1	G6K97_30520	NTH87486.1
ARMADA Type I helicase	Alphaproteobacteria	Rhodobacter calidifons	JAANHS010000018.1	G8O29_16015	NHB78227.1
ARMADA Type I helicase	Actinomycetes	Mycobacteroides chelonae	JAAOOR010000001.1	HA135_03360	MBF9315824.1
ARMADA Type I helicase	Actinomycetes	Mycobacteroides chelonae	JAAOOR010000001.1	HA135_12950	MBF9317689.1
ARMADA Type I helicase	Actinomycetes	Cellulomonas uda	JAAOZE010000001.1	FHR89_000615	NII65553.1
ARMADA Type I helicase	Alphaproteobacteria	Pelagibius litoralis	JAAQPH010000020.1	HBA54_21915	NIA71261.1
ARMADA Type I helicase	Alphaproteobacteria	Methylobacterium sp. SyP6R	JAAQRC020000001.1	HBB12_021410	MCF4127895.1
ARMADA Type I helicase	Alphaproteobacteria	Pseudochelatococcus lubricantis	JAASQI010000016.1	FHS82_004117	NIJ60247.1
ARMADA Type I helicase	Actinomycetes	Nonomuraea composti	JAATEP010000049.1	HCN51_44375	NJP96396.1
ARMADA Type I helicase	Cyanobacteriota	Richelia sp. RM2_1_2	JAAURC010000143.1	HC836_29620	NJO62236.1
ARMADA Type I helicase	Bacteroidota/Chlorobiota group	Bacteroides sp	JAAVDD010000021.1	HDS03_04940	MBD5329216.1
ARMADA Type I helicase	Alphaproteobacteria	Sphingomonas corticis	JAAVJH010000016.1	HBH26_17325	NJR80343.1
ARMADA Type I helicase	Acidithiobacillia	Acidithiobacillus thiooxidans	JAAVXF010000314.1	HER14_18295	MBU2752818.1
ARMADA Type I helicase	Alphaproteobacteria	Rhizobium leguminosarum	JAAXBR010000013.1	HFN06_29235	MCA2435523.1
ARMADA Type I helicase	Alphaproteobacteria	Rhizobium leguminosarum	JAAXCK010000024.1	HF263_30650	MBY3060369.1
ARMADA Type I helicase	Alphaproteobacteria	Rhizobium leguminosarum	JAAXDF010000001.1	HFO97_02250	MBY5358822.1
ARMADA Type I helicase	Alphaproteobacteria	Rhizobium leguminosarum	JAAXDN010000004.1	HFO89_08595	MBY5456414.1
ARMADA Type I helicase	Alphaproteobacteria	Rhizobium leguminosarum	JAAXDR010000014.1	HFO84_28520	MBY5481272.1
ARMADA Type I helicase	Alphaproteobacteria	Rhizobium leguminosarum	JAAXEH010000019.1	HFO50_22550	MBY5603916.1
ARMADA Type I helicase	Alphaproteobacteria	Rhizobium leguminosarum	JAAXEJ010000022.1	HFO48_32620	MBY5625918.1
ARMADA Type I helicase	Alphaproteobacteria	Rhizobium leguminosarum	JAAXFN010000044.1	HFN58_37095	MBY5870316.1
ARMADA Type I helicase	Actinomycetes	Rhodococcus opacus	JAAXPA010000023.1	HGB39_26330	NKY74820.1
ARMADA Type I helicase	Bacteroidota/Chlorobiota group	Chlorobiaceae bacterium	JAAXVR010000001.1	HGA77_00950	NTV59861.1
ARMADA Type I helicase	Bacteroidota/Chlorobiota group	Chlorobiaceae bacterium	JAAXWL010000003.1	HGA97_01135	NTU52311.1
ARMADA Type I helicase	Mollicutes	Acholeplasmataceae bacterium	JAAYAE010000006.1	GXX11_00215	NLU43299.1
ARMADA Type I helicase	Actinomycetes	Actinomycetales bacterium	JAAYAH010000084.1	GXX79_07605	NLT54424.1
ARMADA Type I helicase	Candidatus Rifleibacteriota	Candidatus Rifleibacteriota bacterium	JAAYNI010000054.1	GX221_07355	NLM17518.1
ARMADA Type I helicase	Candidatus Rifleibacteriota	Candidatus Rifleibacteriota bacterium	JAAYVD010000005.1	GX442_00465	NLI74894.1
ARMADA Type I helicase	unclassified Bacillota	Bacillota bacterium	JAAYXB010000001.1	GX492_00100	NLG78226.1
ARMADA Type I helicase	unclassified Actinomycetota	Actinomycetota bacterium	JAAYZX010000004.1	GX604_00110	NLE73027.1
ARMADA Type I helicase	Betaproteobacteria	Burkholderiales bacterium	JAAZKF010000027.1	GX934_00970	NMA26319.1
ARMADA Type I helicase	Verrucomicrobiota	Verrucomicrobiota bacterium	JAAZPI010000344.1	GYA76_11730	NMD20909.1
ARMADA Type I helicase	Betaproteobacteria	Rhizobacter sp. SG703	JAAZQK010000003.1	FHT26_001426	NKI93498.1
ARMADA Type I helicase	Acidithiobacillia	Acidithiobacillus ferrivorans	JAAZUD010000008.1	HF929_01255	MBU2849732.1
ARMADA Type I helicase	Alphaproteobacteria	Rhizobium sp. CG5	JABAEF010000020.1	HGO38_25240	MCM2476756.1
ARMADA Type I helicase	Anaerolineae	Anaerolineae bacterium	JABAQS010000008.1	AELANPGJ_02084	MBV6436812.1
ARMADA Type I helicase	Betaproteobacteria	Nitrosomonas sp	JABAQW010000027.1	FCKEOINB_01607	MBV6447969.1
ARMADA Type I helicase	Bacteroidota/Chlorobiota group	Ignavibacteriaceae bacterium	JABARN010000006.1	FMNOHCHN_01523	MBV6512033.1
ARMADA Type I helicase	Acidithiobacillia	Acidithiobacillus ferrooxidans F221	JABBDP010000176.1	HF285_08335	MBU2808263.1
ARMADA Type I helicase	Betaproteobacteria	Zoogloea dura	JABBGA010000007.1	HHL15_10415	NML26156.1
ARMADA Type I helicase	Actinomycetes	Gordonia asplenii	JABBNB010000001.1	HH308_00940	NMN99779.1
ARMADA Type I helicase	Actinomycetes	Phycicoccus sp	JABBOX010000232.1	HHJ11_14985	NMM24766.1
ARMADA Type I helicase	Betaproteobacteria	Rhodoferax sp	JABBPD010000007.1	HHJ17_11840	NMM14211.1
ARMADA Type I helicase	Verrucomicrobiota	Akkermansia muciniphila	JABDHY010000001.1	HHI98_01130	MBT8791741.1
ARMADA Type I helicase	Alphaproteobacteria	Rhizobium lentis	JABDYJ010000018.1	HJB56_28775	MBX5086722.1
ARMADA Type I helicase	Alphaproteobacteria	Ensifer adhaerens	JABEKT010000001.1	LPJGGPFB_01117	NRP17890.1
ARMADA Type I helicase	Acidithiobacillia	Acidithiobacillus concretivorus	JABELD010000129.1	HJG40_13650	MBU2739800.1
ARMADA Type I helicase	Betaproteobacteria	Cupriavidus gilardii	JABEMD010000016.1	HLB16_11445	NNH11496.1
ARMADA Type I helicase	Spirochaetia	Spirochaetales bacterium	JABEVK010000046.1	HKM05_04610	NNM53988.1
ARMADA Type I helicase	Actinomycetes	Isoptericola sediminis	JABFAJ010000012.1	HLI28_07100	NNU27308.1
ARMADA Type I helicase	Stenosarchaea group	Methanoculleus nereidis	JABFFQ010000009.1	HL657_11020	MDV4343685.1
ARMADA Type I helicase	unclassified Chloroflexota	Chloroflexota bacterium	JABFGD010000001.1	HND48_04340	NOG48759.1
ARMADA Type I helicase	Myxococcia	Corallococcus exercitus	JABFJV010000031.1	HMI49_08290	NOK33189.1
ARMADA Type I helicase	Gammaproteobacteria	Billgrantia desiderata	JABFUA010000020.1	HOP57_14260	MCE8012705.1
ARMADA Type I helicase	Actinomycetes	Nocardioides sp. zg-1308	JABJQY010000004.1	HN031_17775	NPD06528.1
ARMADA Type I helicase	Bacteroidota/Chlorobiota group	Xylanibacter muris	JABKKF010000003.1	HPS56_05255	NPD91766.1
ARMADA Type I helicase	unclassified Armatimonadota	Armatimonadota bacterium	JABLXH010000083.1	HPY69_15730	NPV48388.1
ARMADA Type I helicase	unclassified Actinomycetota	Actinomycetota bacterium	JABLXL010000011.1	HPY75_04640	NPV58935.1
ARMADA Type I helicase	Syntrophia	Syntrophaceae bacterium	JABLXY010000001.1	HPY67_01865	NPV03464.1
ARMADA Type I helicase	Fidelibacterota	Fidelibacterota bacterium	JABMOV010000034.1	HQ509_02275	NQV36814.1
ARMADA Type I helicase	Patescibacteria group	Candidatus Nealsonbacteria bacterium	JABMRB010001231.1	HQ567_29605	NQU25460.1
ARMADA Type I helicase	Actinomycetes	Planomonospora sp. ID82291	JABTEX010000006.1	HS045_30125	MBG0818403.1
ARMADA Type I helicase	Actinomycetes	Planomonospora sp. ID91781	JABTEY010000002.1	HS048_29920	MBG0824920.1
ARMADA Type I helicase	Anaerolineae	Anaerolineales bacterium	JABTTZ010000004.1	HS103_17850	MBE7514662.1
ARMADA Type I helicase	Verrucomicrobiota	Verrucomicrobiaceae bacterium	JABTUN010000002.1	HS117_12700	MBE7495797.1
ARMADA Type I helicase	Verrucomicrobiota	Opitutaceae bacterium	JABTUS010000006.1	HS122_13155	MBE7539346.1
ARMADA Type I helicase	Terriglobia	Solibacteraceae bacterium	JABTUT010000002.1	HS123_11385	MBE7542960.1
ARMADA Type I helicase		bacterium	JABTUV010000002.1	HS125_05535	MBE7558417.1
ARMADA Type I helicase	Actinomycetes	Pseudarthrobacter oxydans	JABTYH010000004.1	HTS88_03905	NSX35551.1
ARMADA Type I helicase	Actinomycetes	Rhodococcoides corynebacterioides	JABUBT010000015.1	HQ604_09230	MBY6408091.1
ARMADA Type I helicase	Actinomycetes	Rhodococcoides corynebacterioides	JABUBU010000003.1	HQ603_07215	MBY6366540.1
ARMADA Type I helicase	Chthonomonadia	Chthonomonadia bacterium	JABUFA010000002.1	HPY54_01605	NSW77713.1
ARMADA Type I helicase	Gammaproteobacteria	Pseudomonas allii	JABUHS010000003.1	HT123_01050	NWN59863.1
ARMADA Type I helicase	Fibrobacterota	Fibrobacter sp	JABUUR010000217.1	HUK19_04265	MCF0221489.1
ARMADA Type I helicase	Actinomycetes	Actinokineospora xionganensis	JABVED010000006.1	GPZ80_12965	MBC6448079.1
ARMADA Type I helicase	Gammaproteobacteria	Pseudomonas chlororaphis	JABVYE010000002.1	HUS81_01420	MBP5066613.1
ARMADA Type I helicase	Betaproteobacteria	Burkholderiaceae bacterium	JABWAW010000012.1	HUU13_01465	NUN59773.1
ARMADA Type I helicase	Anaerolineae	Anaerolineae bacterium	JABWBO010000037.1	HUU31_12750	NUQ04748.1
ARMADA Type I helicase	Myxococcia	Myxococcales bacterium	JABWCM010000036.1	HUU55_05760	NUN13124.1
ARMADA Type I helicase	Myxococcia	Myxococcus sp. AM001	JABXEN010000012.1	HUW63_04770	NVJ04558.1
ARMADA Type I helicase	Actinomycetes	Actinomadura sp. BRA 177	JABXFD010000344.1	HUX53_18580	NVI89225.1
ARMADA Type I helicase	Alphaproteobacteria	Methylocystaceae bacterium	JABXIG010000055.1	HWE30_19060	NVK20784.1
ARMADA Type I helicase	Cyanobacteriota	Nostoc sp. NMS9	JABXKL010000061.1	HWQ40_18630	MBN3941848.1
ARMADA Type I helicase	Cyanobacteriota	Nostoc sp. NOS(2021)	JABXKM010000021.1	HWQ41_01245	MBN3893963.1
ARMADA Type I helicase	Cyanobacteriota	Nostoc sp. JL31	JABXKO010000068.1	HWQ43_15770	MBN3890548.1
ARMADA Type I helicase	Stenosarchaea group	Methanofollis tationis	JABXWR010000001.1	HWN36_03770	NVO66449.1
ARMADA Type I helicase	Gammaproteobacteria	Pseudomonas sp. G1002	JACAPY010000006.1	HX801_03470	NWC01649.1
ARMADA Type I helicase	Gammaproteobacteria	Pseudomonas sp. IPO3774	JACAQY010000058.1	HYE77_26730	NWD64883.1
ARMADA Type I helicase	Gammaproteobacteria	Pseudomonas yamanorum	JACARF010000023.1	HX828_19270	NWE77712.1
ARMADA Type I helicase	Chloroflexia	Candidatus Chlorohelix allophototropha	JACATZ010000001.1	HXX08_12820	NWJ46755.1
ARMADA Type I helicase	Actinomycetes	Actinopolymorpha cephalotaxi	JACBZA010000001.1	FHR37_002857	NYH84006.1
ARMADA Type I helicase	Alphaproteobacteria	Rhizobium leguminosarum	JACBZV010000013.1	GGI64_005814	NYJ14716.1
ARMADA Type I helicase	Actinomycetes	Nocardioides thalensis	JACCFP010000001.1	HNR19_003133	NYJ02435.1
ARMADA Type I helicase	Betaproteobacteria	Herbaspirillum sp. AP21	JACDJF010000006.1	H0Z17_11085	NZD68461.1
ARMADA Type I helicase	Thermotogae	Kosmotoga sp	JACDNY010000026.1	H0Z25_08950	MBO8167321.1
ARMADA Type I helicase	Actinomycetes	Nonomuraea soli	JACDUR010000002.1	HNR30_001771	MBA2890430.1
ARMADA Type I helicase	Actinomycetes	Gordonia amicalis	JACFXQ010000006.1	HW572_01070	MBA5845676.1
ARMADA Type I helicase	Actinomycetes	Gordonia amicalis	JACFXQ010000020.1	HW572_04265	MBA5846266.1
ARMADA Type I helicase	Armatimonadia	Armatimonas rosea	JACHGW010000009.1	HNQ39_005743	MBB6053896.1
ARMADA Type I helicase	Betaproteobacteria	Inhella inkyongensis	JACHHO010000001.1	HNQ51_001396	MBB5204103.1
ARMADA Type I helicase	Actinomycetes	Nonomuraea muscovyensis	JACHJB010000001.1	FHU36_001749	MBB6345240.1
ARMADA Type I helicase	Actinomycetes	Actinophytocola algeriensis	JACHJQ010000003.1	FHR82_003214	MBB4906994.1
ARMADA Type I helicase	Actinomycetes	Micromonospora polyrhachis	JACHJW010000001.1	FHR38_001434	MBB4957701.1
ARMADA Type I helicase	Gammaproteobacteria	Acinetobacter schindleri	JACHLQ010000021.1	HNO87_002501	MBB4836324.1
ARMADA Type I helicase	Actinomycetes	Pseudonocardia eucalypti	JACHMT010000004.1	BKA01_005894	MBB6378634.1
ARMADA Type I helicase	Alphaproteobacteria	Sphingosinicella soli	JACHNZ010000002.1	GGQ98_000368	MBB4630765.1
ARMADA Type I helicase	Alphaproteobacteria	Novosphingobium taihuense	JACHOA010000012.1	GGR37_004075	MBB4615771.1
ARMADA Type I helicase	Alphaproteobacteria	Paracoccus denitrificans	JACHOD010000005.1	GGQ58_001640	MBB4626874.1
ARMADA Type I helicase	Betaproteobacteria	Paraburkholderia tropica	JACHWC010000001.1	FHX57_000601	MBB2998288.1
ARMADA Type I helicase	Gammaproteobacteria	Luteibacter sp. Sphag1AF	JACHYH010000008.1	FHW69_003417	MBB3228775.1
ARMADA Type I helicase	Betaproteobacteria	Niveibacterium umoris	JACIET010000002.1	GGR36_002980	MBB4013634.1
ARMADA Type I helicase	Alphaproteobacteria	Bradyrhizobium sp. CIR3A	JACIGL010000029.1	GGD64_007819	MBB4263749.1
ARMADA Type I helicase	Betaproteobacteria	Paraburkholderia tropica	JACIIS010000001.1	FHX56_000601	MBB6317310.1
ARMADA Type I helicase	Alphaproteobacteria	Neoroseomonas alkaliterrae	JACIJE010000021.1	FHS88_004031	MBB5691870.1
ARMADA Type I helicase	unclassified Actinomycetota	Actinomycetota bacterium	JACIXB010000009.1	H5T72_01840	MBC7252699.1
ARMADA Type I helicase	unclassified Actinomycetota	Actinomycetota bacterium	JACIXC010000001.1	H5T73_00860	MBC7246317.1
ARMADA Type I helicase	Cyanobacteriota	Leptolyngbya sp. FACHB-261	JACJPL010000033.1	H6F94_30415	MBD2105174.1
ARMADA Type I helicase	Cyanobacteriota	Sphaerospermopsis sp. FACHB-1094	JACJPT010000084.1	H6F47_20290	MBD2134704.1
ARMADA Type I helicase	Cyanobacteriota	Anabaena sp. FACHB-1237	JACJPV010000022.1	H6F32_12435	MBD2138381.1
ARMADA Type I helicase	Cyanobacteriota	Pseudanabaena sp. FACHB-1998	JACJQA010000054.1	H6F42_20905	MBD2179383.1
ARMADA Type I helicase	Cyanobacteriota	Nostoc sp. FACHB-888	JACJQM010000079.1	H6G26_29080	MBD2247481.1
ARMADA Type I helicase	Cyanobacteriota	Chroococcidiopsis sp. [FACHB-1243]	JACJQX010000009.1	H6G17_09015	MBD2305657.1
ARMADA Type I helicase	Cyanobacteriota	Phormidium tenue FACHB-1050	JACJQY010000041.1	H6G05_19790	MBD2319073.1
ARMADA Type I helicase	Cyanobacteriota	Tolypothrix sp. FACHB-123	JACJRE010000054.1	H6G41_26655	MBD2358149.1
ARMADA Type I helicase	Cyanobacteriota	Nostoc sp. FACHB-145	JACJRW010000057.1	H6G90_28570	MBD2471548.1
ARMADA Type I helicase	Cyanobacteriota	Aulosira sp. FACHB-615	JACJSE010000042.1	H6G77_31935	MBD2492094.1
ARMADA Type I helicase	Cyanobacteriota	Desmonostoc muscorum FACHB-395	JACJSF010000106.1	H6G91_33645	MBD2512116.1
ARMADA Type I helicase	Cyanobacteriota	Nostoc foliaceum FACHB-393	JACJTD010000027.1	H6G92_21570	MBD2648768.1
ARMADA Type I helicase	Cyanobacteriota	Nostoc sp. FACHB-892	JACJTR010000036.1	H6G96_30275	MBD2730488.1
ARMADA Type I helicase	Bacteroidota/Chlorobiota group	Chitinophagales bacterium	JACJXM010000017.1	H6546_03820	MCB9019436.1
ARMADA Type I helicase	Bacteroidota/Chlorobiota group	Lewinellaceae bacterium	JACJYI010000004.1	H6568_07420	MCB9312582.1
ARMADA Type I helicase	Anaerolineae	Anaerolineales bacterium	JACKBI010000004.1	H6647_08040	MCB9130878.1
ARMADA Type I helicase	Ardenticatenia	Ardenticatenaceae bacterium	JACKBU010000015.1	H6659_11620	MCB8984466.1
ARMADA Type I helicase	Ardenticatenia	Ardenticatenaceae bacterium	JACKBW010000052.1	H6661_13825	MCB8988814.1
ARMADA Type I helicase	Fibrobacterota	Fibrobacteria bacterium	JACKCV010000001.1	H6686_03630	MCB9495960.1
ARMADA Type I helicase	Alphaproteobacteria	Alphaproteobacteria bacterium	JACKEO010000008.1	H6732_11230	MCB9664676.1
ARMADA Type I helicase	Betaproteobacteria	Burkholderiaceae bacterium	JACKLI010000001.1	H6927_12100	MCP5218838.1
ARMADA Type I helicase	Gammaproteobacteria	Pseudomonadales bacterium	JACKOQ010000003.1	H7A13_08215	MCP5333327.1
ARMADA Type I helicase	Actinomycetes	Mycobacterium nebraskense	JACKSS010000059.1	H7I93_07350	MCV7117057.1
ARMADA Type I helicase	Actinomycetes	Mycolicibacterium gilvum	JACKST010000149.1	H7I56_26955	MCV7058756.1
ARMADA Type I helicase	Actinomycetes	Mycobacterium gordonae	JACKSU010000054.1	H7J52_17295	MCV7007544.1
ARMADA Type I helicase	Actinomycetes	Mycolicibacterium frederiksbergense	JACKTH010000069.1	H7J08_27550	MCV7048383.1
ARMADA Type I helicase	Actinomycetes	Mycobacterium angelicum	JACKTS010000021.1	H7J74_05430	MCV7195926.1
ARMADA Type I helicase	Actinomycetes	Mycolicibacterium poriferae	JACKUH010000013.1	H7J82_11010	MCV7263548.1
ARMADA Type I helicase	Actinomycetes	Mycolicibacter arupensis	JACKUJ010000044.1	H7J54_12230	MCV7276379.1
ARMADA Type I helicase	Actinomycetes	Mycolicibacterium flavescens	JACKUL010000012.1	H7J88_04200	MCV7278847.1
ARMADA Type I helicase	Actinomycetes	Mycobacterium shimoidei	JACKUN010000041.1	H7J72_21170	MCV7261131.1
ARMADA Type I helicase	Actinomycetes	Mycolicibacterium neworleansense	JACKUZ010000021.1	H7K19_08555	MCV7361595.1
ARMADA Type I helicase	Acidithiobacillia	Acidithiobacillus sp. HP-6	JACKYZ010000019.1	H7F10_13330	MBE7563906.1
ARMADA Type I helicase	Acidithiobacillia	Acidithiobacillus sp. HP-2	JACKZA010000005.1	H7F11_05630	MBE7569064.1
ARMADA Type I helicase	Alphaproteobacteria	Stappia sp. 28M-7	JACMIA010000001.1	H7H34_12460	MBC2859858.1
ARMADA Type I helicase	Nitrospiria	Nitrospira sp	JACOEL010000026.1	H8K10_19600	MCS6291164.1
ARMADA Type I helicase	Planctomycetota	Planctomycetota bacterium	JACOTG010000149.1	HYR85_14270	MBI1851502.1
ARMADA Type I helicase	Candidatus Latescibacterota	Candidatus Latescibacterota bacterium	JACPJE010000052.1	HYW07_06200	MBI2502808.1
ARMADA Type I helicase	Candidatus Latescibacterota	Candidatus Latescibacterota bacterium	JACPJE010000272.1	HYW07_23750	MBI2506241.1
ARMADA Type I helicase	Betaproteobacteria	Burkholderiales bacterium	JACPOI010000009.1	HYX45_03435	MBI2744615.1
ARMADA Type I helicase	unclassified Chloroflexota	Chloroflexota bacterium	JACPOQ010000028.1	HYX53_03335	MBI2764927.1
ARMADA Type I helicase	unclassified Chloroflexota	Chloroflexota bacterium	JACPOU010000025.1	HYX57_05045	MBI2776619.1
ARMADA Type I helicase	Planctomycetota	Planctomycetota bacterium	JACPPF010000101.1	HYX68_16755	MBI2806633.1
ARMADA Type I helicase	Verrucomicrobiota	Verrucomicrobiota bacterium	JACPRJ010000510.1	HYY24_28400	MBI2929603.1
ARMADA Type I helicase	Myxococcia	Deltaproteobacteria bacterium	JACPTQ010000080.1	HYY84_20130	MBI3074427.1
ARMADA Type I helicase	Betaproteobacteria	Burkholderiales bacterium	JACPVA010000173.1	HYZ20_18030	MBI3157284.1
ARMADA Type I helicase	Planctomycetota	Planctomycetota bacterium	JACPWG010000193.1	HYZ53_30600	MBI3273374.1
ARMADA Type I helicase		bacterium	JACQDU010000701.1	HY251_20260	MBI3726266.1
ARMADA Type I helicase	Planctomycetota	Planctomycetota bacterium	JACQFJ010000060.1	HY292_18180	MBI3846560.1
ARMADA Type I helicase	Verrucomicrobiota	Verrucomicrobiota bacterium	JACQFP010000062.1	HY298_20700	MBI3852681.1
ARMADA Type I helicase	Betaproteobacteria	Betaproteobacteria bacterium	JACQGN010000035.1	HY322_02425	MBI3915848.1
ARMADA Type I helicase	Betaproteobacteria	Betaproteobacteria bacterium	JACQGO010000245.1	HY323_13360	MBI3937960.1
ARMADA Type I helicase	unclassified Chloroflexota	Chloroflexota bacterium	JACQGW010000311.1	HY331_13135	MBI3979122.1
ARMADA Type I helicase	unclassified Elusimicrobiota	Elusimicrobiota bacterium	JACQPE010000053.1	HY547_02845	MBI4369148.1
ARMADA Type I helicase	unclassified Chloroflexota	Chloroflexota bacterium	JACQUA010000335.1	HY673_22580	MBI4334060.1
ARMADA Type I helicase	Myxococcia	Deltaproteobacteria bacterium	JACQVA010000144.1	HY699_13740	MBI4516867.1
ARMADA Type I helicase	Planctomycetota	Planctomycetota bacterium	JACQVW010000151.1	HY721_06295	MBI4601554.1
ARMADA Type I helicase	Verrucomicrobiota	Verrucomicrobiota bacterium	JACQWK010000462.1	HY735_23530	MBI4661805.1
ARMADA Type I helicase	unclassified Chloroflexota	Chloroflexota bacterium	JACRBH010000148.1	HY863_11245	MBI5964042.1
ARMADA Type I helicase	unclassified Chloroflexota	Chloroflexota bacterium	JACRBN010000005.1	HY869_03915	MBI5294598.1
ARMADA Type I helicase	Myxococcia	Deltaproteobacteria bacterium	JACRCQ010000057.1	HY898_25155	MBI5536033.1
ARMADA Type I helicase	Myxococcia	Deltaproteobacteria bacterium	JACRCS010001015.1	HY900_36095	MBI5446628.1
ARMADA Type I helicase	Myxococcia	Deltaproteobacteria bacterium	JACRCX010000082.1	HY905_15830	MBI5488805.1
ARMADA Type I helicase	Myxococcia	Deltaproteobacteria bacterium	JACRCZ010000069.1	HY907_09550	MBI5500477.1
ARMADA Type I helicase	Betaproteobacteria	Rhodocyclales bacterium	JACRJA010000017.1	HZA65_02930	MBI5780609.1
ARMADA Type I helicase	Deinococci	Allomeiothermus silvanus	JACRLK010000044.1	HZB27_04330	MBI5811838.1
ARMADA Type I helicase	Candidatus Eiseniibacteriota	Candidatus Eiseniibacteriota bacterium	JACRPT010000102.1	HZC42_10545	MBI5710725.1
ARMADA Type I helicase	Verrucomicrobiota	Chthoniobacterales bacterium	JACSRU010000095.1	IAE94_06330	MBE2203934.1
ARMADA Type I helicase	Betaproteobacteria	Thauera sedimentorum	JACTAH010000001.1	IAI53_01295	MBC9070592.1
ARMADA Type I helicase	Actinomycetes	Streptomyces sp. TRM68367	JACTVI010000005.1	H8R17_05900	MBC9724527.1
ARMADA Type I helicase	Actinomycetes	Nocardioides marmotae	JACUWQ010000005.1	IBJ60_09975	MBC9733547.1
ARMADA Type I helicase	Gammaproteobacteria	Xanthomonas sp. XNM01	JACVAP010000002.1	IB242_07880	MBD9368605.1
ARMADA Type I helicase	Alphaproteobacteria	Ensifer sp. ENS03	JACVAV010000012.1	IB263_29990	MBD9560649.1
ARMADA Type I helicase	Betaproteobacteria	Variovorax sp. VRV01	JACVBS010000015.1	IB278_24175	MBD9667081.1
ARMADA Type I helicase	Alphaproteobacteria	Rhizobiaceae bacterium	JACVCH010000006.1	IBJ07_08735	MBL0934822.1
ARMADA Type I helicase	Gammaproteobacteria	Pseudomonas sp. S31	JACVVE010000035.1	IAE37_004363	MBK5002087.1
ARMADA Type I helicase	Bacteroidota/Chlorobiota group	Flammeovirga sp. EKP202	JACVVP010000029.1	IC221_17655	MBD0403239.1
ARMADA Type I helicase	Cyanobacteriota	Vulcanococcus sp. Clear-D1	JACVZV010000024.1	H9532_10250	MBD1194497.1
ARMADA Type I helicase	Cyanobacteriota	Aphanizomenon flos-aquae Clear-A1	JACVZZ010000058.1	H9536_19335	MBD1219422.1
ARMADA Type I helicase	Actinomycetes	Gordonia sp	JACWCX010000024.1	IDH24_18310	MBD0023803.1
ARMADA Type I helicase	Alphaproteobacteria	Devosia oryzisoli	JACYFU010000002.1	IC608_11255	MBD8066050.1
ARMADA Type I helicase	Alphaproteobacteria	Sphingomonas sp. CFBP 8764	JACYTZ010000013.1	IFT85_17895	MBD8552562.1
ARMADA Type I helicase	Alphaproteobacteria	Rhizobium sp. CFBP 8752	JACYUZ010000001.1	IFT59_12740	MBD8664116.1
ARMADA Type I helicase	Bacteroidota/Chlorobiota group	Bacteroidales bacterium	JACZJL010000166.1	IH598_16090	MBE0640037.1
ARMADA Type I helicase	Betaproteobacteria	Burkholderiales bacterium	JACZJT010000031.1	IH604_08955	MBE0613778.1
ARMADA Type I helicase	Actinomycetes	Actinophytocola algeriensis	JADBEA010000001.1	H4W32_006519	MBE1478477.1
ARMADA Type I helicase	Ktedonobacteria	Thermogemmatispora sp	JADBKB010000116.1	IMW90_16890	MBE3567394.1
ARMADA Type I helicase	Cyanobacteriota	Pseudanabaena sp. M065S1SP2A07QC	JADBWJ010000047.1	IM546_07895	MCA6568704.1
ARMADA Type I helicase	Cyanobacteriota	Pseudanabaena sp. M085S1SP2A07QC	JADBWK010000080.1	IM560_13990	MCA6578540.1
ARMADA Type I helicase	Cyanobacteriota	Pseudanabaena sp. M151S2SP2A07QC	JADBWL010000018.1	IM559_04210	MCA6563422.1
ARMADA Type I helicase	Cyanobacteriota	Pseudanabaena sp. M152S2SP2A07QC	JADBWM010000023.1	IM566_03870	MCA6546562.1
ARMADA Type I helicase	Cyanobacteriota	Pseudanabaena sp. M037S2SP2A07QC	JADBWN010000039.1	IM578_06665	MCA6538472.1
ARMADA Type I helicase	Cyanobacteriota	Pseudanabaena sp. M135S2SP2A07QC	JADBWO010000053.1	IM585_10040	MCA6552328.1
ARMADA Type I helicase	Cyanobacteriota	Pseudanabaena sp. M125S2SP2A07QC	JADBWS010000080.1	IM593_16260	MCA6531455.1
ARMADA Type I helicase	Cyanobacteriota	Pseudanabaena sp. M179S2SP2A07QC	JADBWT010000021.1	IM570_03780	MCA6525125.1
ARMADA Type I helicase	Cyanobacteriota	Pseudanabaena sp. M176S2SP2A07QC	JADBWU010000008.1	IM597_02020	MCA6532981.1
ARMADA Type I helicase	Cyanobacteriota	Pseudanabaena sp. M051S1SP2A07QC	JADBWV010000079.1	IM596_13910	MCA6522899.1
ARMADA Type I helicase	Betaproteobacteria	Burkholderiales bacterium	JADCGU010000095.1	ING39_07460	MCA3215238.1
ARMADA Type I helicase	Cyanobacteriota	Cuspidothrix issatschenkoi LEGE 03284	JADEWD010000046.1	IQ231_09800	MBE9231972.1
ARMADA Type I helicase	Cyanobacteriota	Nostoc sp. LEGE 06077	JADEWI010000080.1	IQ244_29825	MBE9210628.1
ARMADA Type I helicase	Cyanobacteriota	Vasconcelosia minhoensis LEGE 07310	JADEXG010000032.1	IQ241_14030	MBE9078400.1
ARMADA Type I helicase	Cyanobacteriota	Nostocales cyanobacterium LEGE 11386	JADEXK010000080.1	IQ243_23000	MBE9053240.1
ARMADA Type I helicase	Cyanobacteriota	Nostoc sp. LEGE 12447	JADEXT010000030.1	IQ274_25230	MBE9001426.1
ARMADA Type I helicase	Alphaproteobacteria	Magnetococcales bacterium	JADFWW010000001.1	HQL89_00625	MBF0629476.1
ARMADA Type I helicase	Alphaproteobacteria	Magnetococcales bacterium	JADFXC010000022.1	HQL92_05855	MBF0614661.1
ARMADA Type I helicase	Alphaproteobacteria	Magnetococcales bacterium	JADFZG010000017.1	HQL79_08080	MBF0415708.1
ARMADA Type I helicase	Alphaproteobacteria	Magnetococcales bacterium	JADFZH010000002.1	HQL90_00925	MBF0399309.1
ARMADA Type I helicase	Desulfobacteria	Desulfobacterales bacterium	JADGBH010000013.1	HQK76_05500	MBF0224892.1
ARMADA Type I helicase	Deltaproteobacteria incertae sedis	SAR324 cluster bacterium	JADGBI010000044.1	HQM12_10455	MBF0238118.1
ARMADA Type I helicase	Alphaproteobacteria	Magnetococcales bacterium	JADGCI010000043.1	HQL84_10535	MBF0150468.1
ARMADA Type I helicase	Alphaproteobacteria	Magnetococcales bacterium	JADGCJ010000057.1	HQL64_09690	MBF0153997.1
ARMADA Type I helicase	Alphaproteobacteria	Magnetococcales bacterium	JADGCK010000006.1	HQL85_02425	MBF0145025.1
ARMADA Type I helicase	Alphaproteobacteria	Magnetococcales bacterium	JADGCN010000042.1	HQL74_07785	MBF0140164.1
ARMADA Type I helicase	Gemmatimonadota	Gemmatimonadota bacterium	JADGGV010000045.1	IRZ00_04370	MBX6363080.1
ARMADA Type I helicase	Betaproteobacteria	Pigmentiphaga sp	JADGHH010000058.1	IRZ12_07105	MBX6318172.1
ARMADA Type I helicase	Terriglobia	Bryobacteraceae bacterium	JADGHK010000014.1	IRZ15_01045	MBX5493896.1
ARMADA Type I helicase	Alphaproteobacteria	Methyloceanibacter sp	JADGHU010000003.1	IRZ25_01140	MBX5452525.1
ARMADA Type I helicase	Betaproteobacteria	Burkholderia pseudomallei	JADGZA010000001.1	ISF52_01190	MBF3487565.1
ARMADA Type I helicase	Betaproteobacteria	Burkholderia pseudomallei	JADGZR010000009.1	ISF97_09265	MBF3557419.1
ARMADA Type I helicase	Gammaproteobacteria	Ectothiorhodospiraceae bacterium AqS1	JADHEH010000104.1	ISN28_14000	MBF2761348.1
ARMADA Type I helicase	Bacteroidota/Chlorobiota group	Chlorobium phaeobacteroides	JADHTF010000007.1	ISR54_03480	MBL6955873.1
ARMADA Type I helicase	Anaerolineae	Anaerolineae bacterium	JADHXD010000114.1	ISS56_15815	MBL7201606.1
ARMADA Type I helicase	Myxococcia	Myxococcales bacterium	JADIZX010000020.1	IPF92_30745	MBK6465349.1
ARMADA Type I helicase	Polyangia	Polyangiaceae bacterium	JADJAJ010000036.1	IPG04_16540	MBK6515659.1
ARMADA Type I helicase	Betaproteobacteria	Candidatus Aalborgicola danicus	JADJBC010000028.1	IPG23_16025	MBK6594096.1
ARMADA Type I helicase	Alphaproteobacteria	Sphingomonadales bacterium	JADJCE010000007.1	IPG54_14145	MBK6708529.1
ARMADA Type I helicase	Myxococcia	Deltaproteobacteria bacterium	JADJFQ010000066.1	IPH47_30215	MBK7069161.1
ARMADA Type I helicase	Betaproteobacteria	Accumulibacter sp	JADJQC010000028.1	IPK44_11700	MBK8115156.1
ARMADA Type I helicase	Betaproteobacteria	Sulfuritalea sp	JADJVS010000016.1	IPM03_18460	MBK8762365.1
ARMADA Type I helicase	Verrucomicrobiota	Verrucomicrobiota bacterium	JADJWF010000003.1	IPM17_09085	MBK9138901.1
ARMADA Type I helicase	Myxococcia	Myxococcales bacterium	JADJWW010000018.1	IPM35_28065	MBK8999593.1
ARMADA Type I helicase	Ardenticatenia	Candidatus Leptovillus gracilis	JADJXA010000002.1	IPM39_04570	MBK8985346.1
ARMADA Type I helicase	Myxococcia	Deltaproteobacteria bacterium	JADJZP010000105.1	IPN17_36875	MBK8697678.1
ARMADA Type I helicase	Gammaproteobacteria	Gammaproteobacteria bacterium	JADKBG010000002.1	IPN63_01015	MBK9426026.1
ARMADA Type I helicase	Fibrobacterota	Fibrobacterota bacterium	JADKBN010000025.1	IPN71_16950	MBK8803699.1
ARMADA Type I helicase	Holophagae	Holophagales bacterium	JADKBZ010000003.1	IPN83_06890	MBK8595306.1
ARMADA Type I helicase	Chloroflexia	Candidatus Ribeiella danica	JADKFS010000003.1	IPO81_18110	MBK9713206.1
ARMADA Type I helicase	Anaerolineae	Candidatus Flexifilum breve	JADKGC010000005.1	IPO91_18950	MBK9748838.1
ARMADA Type I helicase	Anaerolineae	Candidatus Flexifilum breve	JADKGC010000013.1	IPO91_31960	MBK9751361.1
ARMADA Type I helicase	Bacteroidota/Chlorobiota group	Candidatus Vicinibacter affinis	JADKGQ010000003.1	IPP06_05370	MBK9960766.1
ARMADA Type I helicase	Gammaproteobacteria	Pseudomonadales bacterium	JADLAD010000008.1	IT471_01130	MCC6528850.1
ARMADA Type I helicase	Myxococcia	Deltaproteobacteria bacterium	JADLAW010000125.1	IT385_20055	MCC6623564.1
ARMADA Type I helicase	Terriglobia	Bryobacterales bacterium	JADLBD010000009.1	IT165_01665	MCC6362198.1
ARMADA Type I helicase	Deinococci	Trueperaceae bacterium	JADLCU010000116.1	IT345_08075	MCC6310859.1
ARMADA Type I helicase	Gemmatimonadota	Gemmatimonadaceae bacterium	JADLCY010000001.1	IT361_02900	MCC6316615.1
ARMADA Type I helicase	Caldilineae	Caldilineaceae bacterium	JADLDO010000041.1	IT328_19140	MCC6457080.1
ARMADA Type I helicase	unclassified Chloroflexota	Chloroflexota bacterium	JADLFM010000237.1	IT305_29390	MCC6179443.1
ARMADA Type I helicase	unclassified Acidobacteriota	Acidobacteriota bacterium	JADLFP010000124.1	IT186_07900	MCC6129838.1
ARMADA Type I helicase	Candidatus Hydrogenedentota	Candidatus Hydrogenedentota bacterium	JADLGB010000206.1	IT365_20125	MCC6697944.1
ARMADA Type I helicase	Myxococcia	Deltaproteobacteria bacterium	JADLHG010000009.1	IT371_06125	MCC6747218.1
ARMADA Type I helicase	Actinomycetes	Nocardia elegans	JADLPS010000001.1	IU429_00850	MBF6446210.1
ARMADA Type I helicase	Actinomycetes	Nocardia farcinica	JADLPX010000028.1	IU434_28615	MBF6445968.1
ARMADA Type I helicase	Actinomycetes	Streptomyces olivaceus	JADOEJ010000022.1	IW294_21670	MBF8173359.1
ARMADA Type I helicase	Cyanobacteriota	Planktothrix agardhii KL2	JADQCT010000049.1	I4E98_09230	MBG0746761.1
ARMADA Type I helicase	Gammaproteobacteria	Pseudomonas aeruginosa	JADSNH010000022.1	I4947_16550	MBG4353790.1
ARMADA Type I helicase	Gammaproteobacteria	Pseudomonas aeruginosa	JADTCJ010000002.1	GHU78_03730	MBG7489929.1
ARMADA Type I helicase	Gammaproteobacteria	Pseudomonas aeruginosa	JADTCW010000055.1	I5I12_21030	MBG6380659.1
ARMADA Type I helicase	Gammaproteobacteria	Pseudomonas aeruginosa	JADTDE010000022.1	I5I15_18015	MBG6301506.1
ARMADA Type I helicase	Gammaproteobacteria	Pseudomonas aeruginosa	JADTDV010000006.1	I5I60_08300	MBG6432754.1
ARMADA Type I helicase	Gammaproteobacteria	Pseudomonas aeruginosa	JADTEF010000023.1	I5I77_18425	MBG6507696.1
ARMADA Type I helicase	Gammaproteobacteria	Pseudomonas aeruginosa	JADTFB010000024.1	GHW17_26645	MBG7599629.1
ARMADA Type I helicase	Gammaproteobacteria	Pseudomonas aeruginosa	JADTFS010000001.1	I5I84_00480	MBG6704304.1
ARMADA Type I helicase	Gammaproteobacteria	Pseudomonas aeruginosa	JADTHV010000042.1	GHV94_22565	MBG7311406.1
ARMADA Type I helicase	Gammaproteobacteria	Pseudomonas aeruginosa	JADTJE010000026.1	I5J75_09830	MBH8700389.1
ARMADA Type I helicase	Gammaproteobacteria	Pseudomonas aeruginosa	JADTOA010000041.1	I5L32_22310	MBH9453110.1
ARMADA Type I helicase	Gammaproteobacteria	Stenotrophomonas maltophilia	JADUKM010000001.1	I5U02_00870	MBH1548523.1
ARMADA Type I helicase	Gammaproteobacteria	Stenotrophomonas maltophilia	JADUKX010000007.1	I5T94_09830	MBH1571968.1
ARMADA Type I helicase	Gammaproteobacteria	Stenotrophomonas maltophilia	JADUNA010000023.1	I5U39_09985	MBH1490863.1
ARMADA Type I helicase	Gammaproteobacteria	Stenotrophomonas maltophilia	JADUOA010000024.1	I5U90_08840	MBH1673142.1
ARMADA Type I helicase	Gammaproteobacteria	Stenotrophomonas maltophilia	JADUPJ010000004.1	I5W35_03360	MBH1826174.1
ARMADA Type I helicase	Actinomycetes	Frankia sp. AgW1.1	JADWYT010000422.1	I6A62_31400	MBL7492506.1
ARMADA Type I helicase	Actinomycetes	Frankia nepalensis	JADWYU010000094.1	I6A81_07650	MBL7496144.1
ARMADA Type I helicase	Actinomycetes	Frankia nepalensis	JADWYV010000008.1	I6A94_03250	MBL7508917.1
ARMADA Type I helicase	Actinomycetes	Frankia nepalensis	JADWYW010000067.1	I6A84_01110	MBL7516757.1
ARMADA Type I helicase	Actinomycetes	Frankia sp. AgB1.9	JADWYX010000013.1	I6A60_06800	MBL7547581.1
ARMADA Type I helicase	Alphaproteobacteria	Bradyrhizobium sp. IC3123	JADYVF010000012.1	I6F20_29630	MCA1393230.1
ARMADA Type I helicase	Polyangia	Polyangiaceae bacterium	JADZAU010000255.1	IT377_20685	MCC6901402.1
ARMADA Type I helicase	Terriglobia	Bryobacterales bacterium	JADZCM010000041.1	IT159_12740	MCC7176056.1
ARMADA Type I helicase	Myxococcia	Deltaproteobacteria bacterium	JADZFZ010000074.1	IT379_02305	MCC7535014.1
ARMADA Type I helicase	Myxococcia	Deltaproteobacteria bacterium	JADZFZ010001081.1	IT379_38015	MCC7542078.1
ARMADA Type I helicase	Actinomycetes	Frankia nepalensis	JAEACQ010000194.1	I7412_16360	MBL7628695.1
ARMADA Type I helicase	Actinomycetes	Frankia sp. AgB1.8	JAEACR010000195.1	I7331_09700	MBL7619502.1
ARMADA Type I helicase	Betaproteobacteria	Mesosutterella multiformis	JAEAMH010000014.1	I3J00_11075	MBM6984409.1
ARMADA Type I helicase	Bacteroidota/Chlorobiota group	Hymenobacter negativus	JAEDAD010000001.1	I7W91_02160	MBH8567671.1
ARMADA Type I helicase	Gammaproteobacteria	Aeromonas veronii	JAEHIS010000023.1	JD553_19730	MBL0567548.1
ARMADA Type I helicase	Gammaproteobacteria	Pseudomonas aeruginosa	JAEHVE010000024.1	JEU53_20215	MBI7215788.1
ARMADA Type I helicase	Actinomycetes	Streptomyces sp. RB110-2	JAEKDR010000004.1	I3214_05175	MBK0385546.1
ARMADA Type I helicase	Actinomycetes	Streptomyces turgidiscabies	JAEKLW010000047.1	JF621_07975	MBW8737057.1
ARMADA Type I helicase	Gammaproteobacteria	Luteimonas sp. MC1895	JAEMDY010000001.1	JG616_02765	MBJ6978249.1
ARMADA Type I helicase	Gammaproteobacteria	Luteimonas sp. MC1828	JAEMNY010000001.1	JHB91_05085	MBJ7574550.1
ARMADA Type I helicase	Gammaproteobacteria	Candidatus Thiodiazotropha endolucinida	JAEPBX010000342.1	JAZ17_17830	MCG8095450.1
ARMADA Type I helicase	Gammaproteobacteria	Candidatus Thiodiazotropha taylori	JAEPCH010000074.1	JAZ09_18425	MCG7953167.1
ARMADA Type I helicase	Gammaproteobacteria	Candidatus Thiodiazotropha taylori	JAEPCI010000161.1	JAY79_20180	MCG7892564.1
ARMADA Type I helicase	Gammaproteobacteria	Candidatus Thiodiazotropha sp. 'RUGA'	JAEPDS010000001.1	JAY97_00215	MCG8014615.1
ARMADA Type I helicase	Alphaproteobacteria	Hyphomicrobiales bacterium	JAEPLU010000004.1	JJ849_03655	MBO6954580.1
ARMADA Type I helicase	Alphaproteobacteria	Marivita sp	JAEPMO010000064.1	JJ869_11615	MBO6884211.1
ARMADA Type I helicase	Verrucomicrobiota	Verrucomicrobiaceae bacterium	JAEUHK010000021.1	JNN17_03045	MBL9181090.1
ARMADA Type I helicase	Verrucomicrobiota	Verrucomicrobiaceae bacterium	JAEUHM010000058.1	JNJ83_24425	MBL9118175.1
ARMADA Type I helicase	Planctomycetota	Planctomycetota bacterium	JAEUHX010000061.1	JNJ88_16055	MBL8695607.1
ARMADA Type I helicase	Planctomycetota	Planctomyces sp	JAEUIH010000054.1	JNL58_22040	MBL8818725.1
ARMADA Type I helicase	Spirochaetia	Spirochaetaceae bacterium	JAEUJG010000214.1	JNG85_05800	MBL8966506.1
ARMADA Type I helicase	Myxococcia	Myxococcales bacterium	JAEUJW010000012.1	JNL82_04340	MBL9100163.1
ARMADA Type I helicase	Myxococcia	Myxococcales bacterium	JAEUJY010000062.1	JNK64_13210	MBL8622265.1
ARMADA Type I helicase	Myxococcia	Myxococcales bacterium	JAEUKI010000030.1	JNK05_08905	MBL8679270.1
ARMADA Type I helicase	Alphaproteobacteria	Sphingopyxis sp	JAEULM010000048.1	JNM03_17020	MBL9071685.1
ARMADA Type I helicase	Gammaproteobacteria	Chromatiales bacterium	JAEUQA010000017.1	JNK40_02735	MBL8199863.1
ARMADA Type I helicase	Blastocatellia	Blastocatellia bacterium	JAEUQN010000040.1	JNM09_10995	MBL8204746.1
ARMADA Type I helicase	Thermotogae	Marinitoga litoralis	JAFBDI010000026.1	JOC61_001527	MBM7559728.1
ARMADA Type I helicase	Gammaproteobacteria	Pseudomonas sp. BDPW	JAFCAM010000008.1	JQW99_03070	MBM2595917.1
ARMADA Type I helicase	Gammaproteobacteria	Pseudomonas aeruginosa	JAFCHF010000001.1	JQ486_05960	MBM2728589.1
ARMADA Type I helicase	Alphaproteobacteria	Bradyrhizobium viridifuturi	JAFCKY010000020.1	JQ618_30030	MBR1024129.1
ARMADA Type I helicase	Alphaproteobacteria	Bradyrhizobium viridifuturi	JAFCLD010000011.1	JQ601_25560	MBR1083801.1
ARMADA Type I helicase	Actinomycetes	Microbispora oryzae	JAFCNB010000019.1	JOL79_26780	MBP2707395.1
ARMADA Type I helicase	Myxococcia	Deltaproteobacteria bacterium	JAFDGW010000030.1	JRI31_09455	MBW2069078.1
ARMADA Type I helicase	Myxococcia	Deltaproteobacteria bacterium	JAFDGZ010000082.1	JRI89_14280	MBW2072408.1
ARMADA Type I helicase	Myxococcia	Deltaproteobacteria bacterium	JAFDHL010000004.1	JRI94_00960	MBW2032151.1
ARMADA Type I helicase	Myxococcia	Deltaproteobacteria bacterium	JAFDIV010000036.1	JRJ13_18130	MBW1931048.1
ARMADA Type I helicase	Myxococcia	Deltaproteobacteria bacterium	JAFDLQ010000006.1	JRJ69_00540	MBW1736053.1
ARMADA Type I helicase	Myxococcia	Deltaproteobacteria bacterium	JAFDLT010000047.1	JRJ75_13260	MBW1731835.1
ARMADA Type I helicase	Alphaproteobacteria	Methylobacterium organophilum	JAFDOX010000007.1	JRF84_07590	MBN6819450.1
ARMADA Type I helicase	Bacteroidota/Chlorobiota group	Bacteroidota bacterium	JAFDZY010000164.1	JST38_07180	MBS1940639.1
ARMADA Type I helicase	Myxococcia	Deltaproteobacteria bacterium	JAFEBB010000056.1	JST54_27075	MBS2031591.1
ARMADA Type I helicase	Planctomycetota	Planctomycetota bacterium	JAFEBO010000001.1	JSR52_00815	MBS0189665.1
ARMADA Type I helicase	unclassified Pseudomonadota	Pseudomonadota bacterium	JAFEEC010000011.1	JSR68_04360	MBS0413589.1
ARMADA Type I helicase	unclassified Pseudomonadota	Pseudomonadota bacterium	JAFEEE010000115.1	JSR75_15000	MBS0436171.1
ARMADA Type I helicase	Alphaproteobacteria	Actibacterium sp. 188UL27-1	JAFEUL010000004.1	IU397_08260	MBM7067574.1
ARMADA Type I helicase	Actinomycetes	Gordonia rubripertincta	JAFFGU010000005.1	JTZ10_14580	MBM7278983.1
ARMADA Type I helicase	Gammaproteobacteria	Stenotrophomonas lactitubi	JAFFTA010000011.1	JJW18_07575	MBM9913328.1
ARMADA Type I helicase	Gammaproteobacteria	Stenotrophomonas lactitubi	JAFFTB010000022.1	JJW19_13070	MBM9939075.1
ARMADA Type I helicase	Gammaproteobacteria	Stenotrophomonas lactitubi	JAFFTC010000021.1	JJ682_14595	MBM9923214.1
ARMADA Type I helicase	Anaerolineae	Anaerolineae bacterium	JAFGEA010000075.1	JXA21_05800	MBN2002851.1
ARMADA Type I helicase	Bradymonadales	Bradymonadales bacterium	JAFGEP010000136.1	JW797_16765	MBN1947324.1
ARMADA Type I helicase	Anaerolineae	Anaerolineae bacterium	JAFGGK010000194.1	JXA14_08245	MBN1811811.1
ARMADA Type I helicase	Anaerolineae	Anaerolineae bacterium	JAFGLD010000326.1	JXB07_19735	MBN1430613.1
ARMADA Type I helicase	Candidatus Coatesiibacteriota	Candidatus Coatesbacteria bacterium	JAFGND010000060.1	JXA60_08105	MBN1233298.1
ARMADA Type I helicase	unclassified Promethearchaeota	Promethearchaeota archaeon	JAFGOA010000123.1	JXA99_09810	MBN1215717.1
ARMADA Type I helicase	Gammaproteobacteria	Methylocaldum sp. RMAD-M	JAFIBZ010000012.1	JOD69_002728	MBP1150885.1
ARMADA Type I helicase	Spirochaetia	Leptospira sp	JAFIGA010000303.1	JJT78_18410	MCC5816729.1
ARMADA Type I helicase	Verrucomicrobiota	Opitutales bacterium	JAFIGF010000186.1	JJT75_10960	MCC5790146.1
ARMADA Type I helicase		bacterium AH-315-K20	JAFIUY010000003.1	JYT82_00255	MBN4052525.1
ARMADA Type I helicase	unclassified Acidobacteriota	Acidobacteriota bacterium	JAFKEE010000020.1	J0H49_09425	MBN9658388.1
ARMADA Type I helicase	unclassified Acidobacteriota	Acidobacteriota bacterium	JAFKEE010000023.1	J0H49_13295	MBN9659154.1
ARMADA Type I helicase	Alphaproteobacteria	Devosia sp	JAFKHE010000029.1	J0I99_18345	MBN9317706.1
ARMADA Type I helicase	Betaproteobacteria	Accumulibacter sp	JAFLDM010000071.1	J0M31_15955	MBN8454559.1
ARMADA Type I helicase	Betaproteobacteria	Accumulibacter sp	JAFLDO010000023.1	J0M32_11005	MBN8497372.1
ARMADA Type I helicase	Betaproteobacteria	Accumulibacter sp	JAFLDP010000008.1	J0L71_04300	MBN8517091.1
ARMADA Type I helicase	Betaproteobacteria	Thauera sp	JAFLDS010000001.1	J0M28_01115	MBN8440298.1
ARMADA Type I helicase	Gammaproteobacteria	Lysobacterales bacterium	JAFLDY010000055.1	J0L65_14605	MBN8428693.1
ARMADA Type I helicase	Bacteroidota/Chlorobiota group	Pelodictyon phaeoclathratiforme	JAFLKO010000006.1	J0648_02900	MBV5288774.1
ARMADA Type I helicase	Myxococcia	Deltaproteobacteria bacterium	JAFLLC010000122.1	J0665_13000	MBV5340448.1
ARMADA Type I helicase	Alphaproteobacteria	Cognatishimia sp. F0-27	JAFMPQ010000013.1	J1C49_08965	MCC1492738.1
ARMADA Type I helicase	Planctomycetota	Thermoguttaceae bacterium	JAFRFG010000020.1	IJH68_04290	MBQ6619345.1
ARMADA Type I helicase	Anaerolineae	Anaerolineaceae bacterium	JAFRIB010000060.1	IJI41_13370	MBQ6344109.1
ARMADA Type I helicase	Planctomycetota	Thermoguttaceae bacterium	JAFRXD010000082.1	IJM30_11610	MBQ9875096.1
ARMADA Type I helicase	unclassified Pseudomonadota	Pseudomonadota bacterium	JAFTBQ010000325.1	IJU23_11585	MBQ9396137.1
ARMADA Type I helicase	unclassified Pseudomonadota	Pseudomonadota bacterium	JAFUEE010000193.1	IJ165_15185	MBQ9244541.1
ARMADA Type I helicase	Fibrobacterota	Fibrobacter sp	JAFVGH010000043.1	IJ896_03455	MBR2210517.1
ARMADA Type I helicase	Verrucomicrobiota	Akkermansia sp	JAFXCP010000021.1	IKK45_05000	MBR4108027.1
ARMADA Type I helicase	Lentisphaerota	Victivallales bacterium	JAFXUD010000010.1	IKP00_03390	MBR4673485.1
ARMADA Type I helicase	Gammaproteobacteria	Pseudomonas aeruginosa	JAGFEQ010000053.1	J5H89_28865	MBO2834813.1
ARMADA Type I helicase	Caldilineae	Caldilineales bacterium	JAGFJG010000039.1	J5I90_03725	MCO6449880.1
ARMADA Type I helicase	Betaproteobacteria	Accumulibacter sp	JAGFNH010000001.1	J5X23_10480	MBO3715382.1
ARMADA Type I helicase	Betaproteobacteria	Accumulibacter sp	JAGFNI010000001.1	J5X22_01965	MBO3709316.1
ARMADA Type I helicase	Betaproteobacteria	Candidatus Accumulibacter conexus	JAGFNJ010000021.1	J5X21_10580	MBO3706833.1
ARMADA Type I helicase	Betaproteobacteria	Burkholderia pseudomallei	JAGGBM010000003.1	J6355_02725	MBO7825941.1
ARMADA Type I helicase	Actinomycetes	Arthrobacter sp. ISL-69	JAGGPO010000001.1	J7I79_00310	MBT2534613.1
ARMADA Type I helicase	Gammaproteobacteria	Halomonas sp. ISL-104	JAGGRM010000002.1	J7J40_02105	MBT2795771.1
ARMADA Type I helicase	Alphaproteobacteria	Labrenzia sp. R4_1	JAGHRI010000001.1	J7444_00595	MBO9423194.1
ARMADA Type I helicase	Chloroflexia	Chloroflexus sp	JAGHYT010000010.1	J7465_03035	MBO9311197.1
ARMADA Type I helicase	Chloroflexia	Roseiflexus sp	JAGHYV010000058.1	J7482_14245	MBO9389934.1
ARMADA Type I helicase	Chloroflexia	Roseiflexus sp	JAGHYZ010000053.1	J7466_09210	MBO9365030.1
ARMADA Type I helicase	Chloroflexia	Chloroflexus sp	JAGHZD010000004.1	J7459_01155	MBO9371957.1
ARMADA Type I helicase	Alphaproteobacteria	Rhizobium leguminosarum	JAGIOR010000001.1	JOH51_004443	MBP2447004.1
ARMADA Type I helicase	Betaproteobacteria	Paraburkholderia sp. LEh10	JAGIPX010000003.1	J8I87_03085	MBP0588716.1
ARMADA Type I helicase	Betaproteobacteria	Acidovorax sp. JG5	JAGKSE010000022.1	J8G26_16160	MBP3982256.1
ARMADA Type I helicase	Actinomycetes	Nocardioides sp	JAGLCC010000111.1	KAG80_05305	MCK5927599.1
ARMADA Type I helicase	Candidatus Fermentibacterota	Candidatus Sabulitectum sp	JAGLDY010000031.1	KAH54_06775	MCK5786245.1
ARMADA Type I helicase	Candidatus Eiseniibacteriota	Candidatus Eiseniibacteriota bacterium	JAGLYR010000025.1	KAW17_01810	MCK4546152.1
ARMADA Type I helicase	Verrucomicrobiota	Verrucomicrobiales bacterium	JAGNEJ010000007.1	KA004_03685	MBP7948733.1
ARMADA Type I helicase	Verrucomicrobiota	Verrucomicrobiota bacterium	JAGNEN010000099.1	KA191_16520	MBP7947649.1
ARMADA Type I helicase	Verrucomicrobiota	Verrucomicrobiota bacterium	JAGNIG010000031.1	KA236_12135	MBP7827291.1
ARMADA Type I helicase	Spirochaetia	Spirochaetia bacterium	JAGOKR010000048.1	KBC36_09555	MBP7096320.1
ARMADA Type I helicase	unclassified Thermotogota	Thermotogota bacterium	JAGOND010000001.1	KBC37_00050	MBP6981953.1
ARMADA Type I helicase	Betaproteobacteria	Rhodoferax sp	JAGPDY010000016.1	KBF98_02445	MBP9059156.1
ARMADA Type I helicase	Cyanobacteriota	Cyanobium sp. WKJ7-Wakatipu	JAGQAY010000003.1	KBY83_02730	MCP9782236.1
ARMADA Type I helicase	Cyanobacteriota	Vulcanococcus limneticus MW73D5	JAGQBI010000054.1	KBZ11_15730	MCP9793274.1
ARMADA Type I helicase	Cyanobacteriota	Synechococcus lacustris L1F-Slac	JAGQBQ010000006.1	KBY69_05830	MCP9794754.1
ARMADA Type I helicase	Cyanobacteriota	Synechococcus sp. JJ3a-Johnson	JAGQBT010000022.1	KBY80_11370	MCP9831978.1
ARMADA Type I helicase	Cyanobacteriota	Synechococcus sp. HJ21-Hayes	JAGQBW010000019.1	KBZ14_13170	MCP9853812.1
ARMADA Type I helicase	Betaproteobacteria	Ideonella alba	JAGQDD010000003.1	KAK03_07080	MBQ0930250.1
ARMADA Type I helicase	Candidatus Zhuqueibacterota	Candidatus Zhuqueibacterota bacterium	JAGQIH010000103.1	KC734_07650	MCA9741397.1
ARMADA Type I helicase	Myxococcia	Myxococcales bacterium	JAGQIK010000559.1	KC503_37565	MCA9671385.1
ARMADA Type I helicase	Nitrospiria	Nitrospira sp	JAGQKD010001002.1	KC643_24515	MCA9468582.1
ARMADA Type I helicase	Planctomycetota	Phycisphaerales bacterium	JAGQOP010000004.1	KDA54_00200	MCA9249525.1
ARMADA Type I helicase	Planctomycetota	Planctomycetales bacterium	JAGQOW010000011.1	KDA57_03620	MCA9229714.1
ARMADA Type I helicase	Actinomycetes	Mycobacterium sp	JAGQTU010000003.1	KDB72_03405	MCB0939265.1
ARMADA Type I helicase	Gammaproteobacteria	Chromatiales bacterium	JAGRGH010000032.1	KDG50_06375	MCB1865038.1
ARMADA Type I helicase	Alphaproteobacteria	Alphaproteobacteria bacterium	JAGRJQ010000064.1	KDJ32_05685	MCB1580358.1
ARMADA Type I helicase	Alphaproteobacteria	Hyphomicrobiaceae bacterium	JAGRKV010000029.1	KDJ47_05125	MCB1504341.1
ARMADA Type I helicase		bacterium	JAGRNS010000030.1	KDL30_13460	MCB1221665.1
ARMADA Type I helicase		bacterium	JAGRNS010000040.1	KDL30_14920	MCB1221951.1
ARMADA Type I helicase		bacterium	JAGRNT010000006.1	KDL44_05655	MCB1216855.1
ARMADA Type I helicase	Betaproteobacteria	Burkholderia cenocepacia	JAGSTY010000015.1	KDX21_25870	MBR8354020.1
ARMADA Type I helicase	Betaproteobacteria	Burkholderia vietnamiensis	JAGSVD010000078.1	KDW92_29230	MBR8152283.1
ARMADA Type I helicase	Betaproteobacteria	Burkholderia dolosa	JAGSVS010000001.1	KDW81_01695	MBR8056314.1
ARMADA Type I helicase	Betaproteobacteria	Burkholderia multivorans	JAGSWD010000005.1	KDW48_05735	MBR7897317.1
ARMADA Type I helicase	Betaproteobacteria	Burkholderiaceae bacterium	JAGSYW010000016.1	H6R01_530	MBS1169612.1
ARMADA Type I helicase	Polyangia	Polyangium jinanense	JAGTJK010000023.1	KEG38_32115	MDC3958545.1
ARMADA Type I helicase	Betaproteobacteria	Bordetella hinzii	JAGWFL010000017.1	KGH09_22165	MBZ0086369.1
ARMADA Type I helicase	Betaproteobacteria	Bordetella hinzii	JAGWFN010000003.1	KGH30_07690	MBZ0079055.1
ARMADA Type I helicase	unclassified Armatimonadota	Armatimonadota bacterium	JAGWMJ010000001.1	KGJ62_01600	MDE2125265.1
ARMADA Type I helicase	unclassified Armatimonadota	Armatimonadota bacterium	JAGWMJ010000004.1	KGJ62_06710	MDE2126262.1
ARMADA Type I helicase	unclassified Armatimonadota	Armatimonadota bacterium	JAGWOF010000006.1	KGK12_02410	MDE2205475.1
ARMADA Type I helicase	unclassified Armatimonadota	Armatimonadota bacterium	JAGWOF010000064.1	KGK12_12245	MDE2207397.1
ARMADA Type I helicase	Cyanobacteriota	Cyanobacteria bacterium REEB444	JAGWWN010000023.1	KGQ16_05945	MBU6185962.1
ARMADA Type I helicase	unclassified Actinomycetota	Actinomycetota bacterium	JAGXSC010000023.1	KGZ89_03595	MBS3973934.1
ARMADA Type I helicase	Stenosarchaea group	Methanoculleus bourgensis	JAHAVR010000003.1	KH990_07515	MBT0733212.1
ARMADA Type I helicase	Actinomycetes	Mycolicibacterium goodii	JAHBOJ010000034.1	KL864_18240	MBU8817841.1
ARMADA Type I helicase	unclassified Acidobacteriota	Acidobacteriota bacterium	JAHBSI010000003.1	KF756_10470	MBX3282889.1
ARMADA Type I helicase	Fimbriimonadia	Fimbriimonadaceae bacterium	JAHBTF010000002.1	KF743_13800	MBX3110249.1
ARMADA Type I helicase	Bacteroidota/Chlorobiota group	Taibaiella sp	JAHBTQ010000010.1	KF744_17580	MBX2907861.1
ARMADA Type I helicase	Polyangia	Polyangiaceae bacterium	JAHBVY010000002.1	KF915_09235	MBX3182800.1
ARMADA Type I helicase	Betaproteobacteria	Rubrivivax sp	JAHBZT010000003.1	KF863_12415	MBX3601423.1
ARMADA Type I helicase	Betaproteobacteria	Rhodocyclaceae bacterium	JAHCAD010000001.1	KF710_00200	MBX3678580.1
ARMADA Type I helicase	Betaproteobacteria	Burkholderiales bacterium	JAHCAG010000004.1	KF771_03305	MBX3650389.1
ARMADA Type I helicase	Verrucomicrobiota	Akkermansiaceae bacterium	JAHCBC010000001.1	KF712_03180	MBX3739969.1
ARMADA Type I helicase	Caldilineae	Caldilineales bacterium	JAHCIL010000002.1	KIS63_00280	MCW5856693.1
ARMADA Type I helicase	Anaerolineae	Anaerolineae bacterium	JAHCIO010000020.1	KIT52_10455	MCW5863512.1
ARMADA Type I helicase	Polyangia	Polyangiaceae bacterium	JAHCIW010000003.1	KIT72_18595	MCW5792428.1
ARMADA Type I helicase	Betaproteobacteria	Burkholderiaceae bacterium	JAHCKM010000001.1	KIT60_05370	MCW5657110.1
ARMADA Type I helicase	Betaproteobacteria	Rubrivivax sp	JAHCKS010000001.1	KIT17_00580	MCW5631808.1
ARMADA Type I helicase	Actinomycetes	Mycolicibacter acidiphilus	JAHCLR010000022.1	KIH27_12175	MBS9534342.1
ARMADA Type I helicase		bacterium	JAHDVH010000002.1	KJZ99_08095	MCL4305863.1
ARMADA Type I helicase	Vicinamibacteria	Vicinamibacteria bacterium	JAHDVO010000021.1	KJ067_20810	MCL4821584.1
ARMADA Type I helicase	Anaerolineae	Anaerolineae bacterium	JAHDWA010000024.1	KJ077_24695	MCL4298959.1
ARMADA Type I helicase	Anaerolineae	Anaerolineae bacterium	JAHDWN010000029.1	KJ065_19240	MCL4250293.1
ARMADA Type I helicase	unclassified Myxococcota	Myxococcota bacterium	JAHDXD010000065.1	KJ059_16800	MCL4686399.1
ARMADA Type I helicase	Patescibacteria group	Patescibacteria group bacterium	JAHDXF010000009.1	KJZ71_03930	MCL4732920.1
ARMADA Type I helicase	Patescibacteria group	Patescibacteria group bacterium	JAHDXF010000016.1	KJZ71_04945	MCL4733115.1
ARMADA Type I helicase	Planctomycetota	Pirellulaceae bacterium	JAHDXO010000085.1	KJ000_33860	MCL4207497.1
ARMADA Type I helicase	Betaproteobacteria	Burkholderiaceae bacterium	JAHDXY010000012.1	KJZ83_02850	MCL4744332.1
ARMADA Type I helicase	Betaproteobacteria	Burkholderiaceae bacterium	JAHDXY010000014.1	KJZ83_03095	MCL4744381.1
ARMADA Type I helicase	Desulfuromonadia	Pelotalea chapellei	JAHDYS010000002.1	KJB30_02820	MBT1070707.1
ARMADA Type I helicase	Cyanobacteriota	Aetokthonos hydrillicola CCALA 1050	JAHHGQ010000054.1	KME33_35315	MBW4590406.1
ARMADA Type I helicase	Cyanobacteriota	Calothrix sp. FI2-JRJ7	JAHHGX010000082.1	KME29_33015	MBW4604260.1
ARMADA Type I helicase	Cyanobacteriota	Gloeocapsa sp. UFS-A4-WI-NPMV-4B04	JAHHHE010000028.1	KME05_06550	MBW4637884.1
ARMADA Type I helicase	Cyanobacteriota	Nodosilinea sp. WJT8-NPBG4	JAHHHQ010000049.1	KME47_16475	MBW4461815.1
ARMADA Type I helicase	unclassified Thermoplasmatota	Thermoplasmatota archaeon	JAHIIO010000001.1	KKH79_00035	MBU4143314.1
ARMADA Type I helicase	unclassified Actinomycetota	Actinomycetota bacterium	JAHIJE010000144.1	KJ686_11445	MBU4175499.1
ARMADA Type I helicase	unclassified Actinomycetota	Actinomycetota bacterium	JAHIJY010000005.1	KKB90_00165	MBU4217363.1
ARMADA Type I helicase	unclassified Actinomycetota	Actinomycetota bacterium	JAHIMR010000096.1	KKE90_10295	MBU4359629.1
ARMADA Type I helicase	unclassified Actinomycetota	Actinomycetota bacterium	JAHINM010000070.1	KJ920_07040	MBU4392192.1
ARMADA Type I helicase	Candidatus Rifleibacteriota	Candidatus Rifleibacteriota bacterium	JAHISQ010000051.1	KKB51_06955	MBU1106387.1
ARMADA Type I helicase	Bacteroidota/Chlorobiota group	Bacteroidota bacterium	JAHITB010000025.1	KKB34_16675	MBU1098121.1
ARMADA Type I helicase	unclassified Pseudomonadota	Pseudomonadota bacterium	JAHIVT010000051.1	KKA54_07690	MBU0966247.1
ARMADA Type I helicase		bacterium	JAHJDG010000016.1	KKH27_01225	MBU0507444.1
ARMADA Type I helicase	unclassified Actinomycetota	Actinomycetota bacterium	JAHJSA010000099.1	KKA32_18225	MBU2604072.1
ARMADA Type I helicase	unclassified Pseudomonadota	Pseudomonadota bacterium	JAHJXI010000045.1	KKF02_03395	MBU2260949.1
ARMADA Type I helicase	unclassified Pseudomonadota	Pseudomonadota bacterium	JAHKAE010000265.1	KKC25_13920	MBU2056042.1
ARMADA Type I helicase	Stenosarchaea group	Methanoculleus marisnigri	JAHKLM010000045.1	KO254_07595	MCC7555964.1
ARMADA Type I helicase		bacterium	JAHLLB010000012.1	KQI52_06610	MCB2211767.1
ARMADA Type I helicase		bacterium	JAHLLQ010000005.1	KQI84_14415	MCB2156068.1
ARMADA Type I helicase	Bacteroidota/Chlorobiota group	Bacteroides fragilis	JAHOMY010000019.1	KSZ07_11325	MBV4190850.1
ARMADA Type I helicase	Bacteroidota/Chlorobiota group	Parabacteroides distasonis	JAHONS010000018.1	KSZ63_20280	MBV4268533.1
ARMADA Type I helicase	Betaproteobacteria	Burkholderia multivorans	JAHPLQ010000035.1	KTD07_24940	MBU9152471.1
ARMADA Type I helicase	Betaproteobacteria	Burkholderia gladioli	JAHPLT010000011.1	KTE55_10340	MBU9167784.1
ARMADA Type I helicase	Betaproteobacteria	Burkholderia multivorans	JAHPOU010000053.1	KTF20_30240	MBU9639718.1
ARMADA Type I helicase	Acidimicrobiia	Acidimicrobiia bacterium	JAHQYL010000033.1	KTV45_12345	MCQ3804869.1
ARMADA Type I helicase	Acidimicrobiia	Acidimicrobiia bacterium	JAHQYN010000024.1	KTV16_05845	MCQ3806792.1
ARMADA Type I helicase	Actinomycetes	Streptomyces olivaceus	JAHSSK010000021.1	KVH21_34470	MBZ6232634.1
ARMADA Type I helicase	Gammaproteobacteria	Pseudomonas aeruginosa	JAHTFY010000035.1	KUU01_27870	MBV5601905.1
ARMADA Type I helicase	Gammaproteobacteria	Pseudomonas aeruginosa	JAHWAB010000001.1	KUC65_01630	MCV0141383.1
ARMADA Type I helicase	Actinomycetes	Georgenia sp. EYE_87	JAHXNL010000009.1	KZX45_13500	MCK6211560.1
ARMADA Type I helicase	Deinococci	Thermus brevis	JAHXRS010000008.1	KZX47_05760	MBW6394658.1
ARMADA Type I helicase	Bacteroidota/Chlorobiota group	Bacteroides fragilis	JAHYKA010000008.1	K0F54_08335	MCE8541925.1
ARMADA Type I helicase	Bacteroidota/Chlorobiota group	Bacteroides fragilis	JAHYKU010000001.1	K0F37_05780	MCE8640709.1
ARMADA Type I helicase	Alphaproteobacteria	Paracoccus bogoriensis	JAHYSR010000036.1	KY389_14260	MBW7057830.1
ARMADA Type I helicase	Actinomycetes	Actinomycetes bacterium	JAHZJX010000122.1	K0U78_03180	MCH9733546.1
ARMADA Type I helicase	Alphaproteobacteria	Caldovatus aquaticus	JAHZUY010000059.1	K1J50_15620	MBW8270912.1
ARMADA Type I helicase	Fimbriimonadia	Fimbriimonadaceae bacterium	JAIBBE010000089.1	K1X67_12345	MBX7133455.1
ARMADA Type I helicase	Planctomycetota	Gemmataceae bacterium	JAIEMG010000086.1	K2R98_09155	MBY0523557.1
ARMADA Type I helicase	Actinomycetes	Mycobacteriaceae bacterium	JAIEPH010000022.1	K2X52_09045	MBY0287283.1
ARMADA Type I helicase	Alphaproteobacteria	Xanthobacteraceae bacterium	JAIESC010000128.1	K2Y27_20295	MBX9827318.1
ARMADA Type I helicase	Alphaproteobacteria	Sphingomonas sp	JAIESD010000049.1	K2X76_01900	MBX9813436.1
ARMADA Type I helicase	Alphaproteobacteria	Qipengyuania sp	JAIETR010000003.1	K2Y17_01550	MBX9896584.1
ARMADA Type I helicase	Planctomycetota	Phycisphaerales bacterium	JAIEUA010000005.1	K2Y21_05605	MBY0112276.1
ARMADA Type I helicase	Thermodesulfobacteria	Thermosulfurimonas sp. F29	JAIFYA010000001.1	K3767_02720	MBX6422503.1
ARMADA Type I helicase	Alphaproteobacteria	Qipengyuania xiapuensis	JAIGNL010000001.1	K3163_02350	MBX7492046.1
ARMADA Type I helicase	Deinococci	Deinococcus sp. RIT780	JAIHBB010000049.1	K5D85_07475	MBX8464990.1
ARMADA Type I helicase	Actinomycetes	Streptomonospora nanhaiensis	JAIHLS010000004.1	K5M73_01510	MBX9386923.1
ARMADA Type I helicase	Spirochaetia	Treponema sp	JAILHV010000055.1	K6E22_03715	MCR5317313.1
ARMADA Type I helicase	Planctomycetota	Thermoguttaceae bacterium	JAILJB010000004.1	K6E55_00160	MCR5358280.1
ARMADA Type I helicase	Spirochaetia	Treponema sp	JAILON010000140.1	K6G18_12475	MCR5622649.1
ARMADA Type I helicase	Kiritimatiellota	Kiritimatiellia bacterium	JAILRT010000273.1	K6G94_06955	MCR5839357.1
ARMADA Type I helicase	Chloroflexia	Roseiflexus sp	JAIMAO010000009.1	K6T87_03715	MCL6539689.1
ARMADA Type I helicase	Deinococci	Meiothermus ruber	JAIMAP010000016.1	K6T70_09480	MCL6530328.1
ARMADA Type I helicase	Betaproteobacteria	Ralstonia mannitolilytica	JAIMCC010000018.1	K6V66_23560	MBY4721095.1
ARMADA Type I helicase	Betaproteobacteria	Burkholderia multivorans	JAIMCO010000038.1	K6W12_24775	MBY4673851.1
ARMADA Type I helicase	Betaproteobacteria	Burkholderia cenocepacia	JAIMHT010000046.1	K6Y57_32300	MCW3640630.1
ARMADA Type I helicase	Spirochaetia	Teretinema zuelzerae	JAINWA010000001.1	K7J14_05330	MCD1654122.1
ARMADA Type I helicase	Actinomycetes	Rhodococcus ruber	JAINZV010000003.1	K7Z00_16085	MCF8784363.1
ARMADA Type I helicase	Anaerolineae	Anaerolineae bacterium	JAIOHL010000071.1	K8L91_04845	MBZ0315726.1
ARMADA Type I helicase		bacterium	JAIOHU010000103.1	K8I28_06060	MBZ0264214.1
ARMADA Type I helicase	Polyangia	Kofleriaceae bacterium	JAIOII010001593.1	K8M05_38590	MBZ0238284.1
ARMADA Type I helicase	Candidatus Methylomirabilota	Candidatus Methylomirabilis lanthanidiphila	JAIOIT010000011.1	K8F29_01725	MBZ0168146.1
ARMADA Type I helicase	unclassified Vulcanimicrobiota	Vulcanimicrobiota bacterium	JAIORV010000131.1	K8T10_13760	MCD4784876.1
ARMADA Type I helicase	Bacteroidota/Chlorobiota group	Bacteroidales bacterium	JAIOZQ010000039.1	K9G67_12835	MCF8377236.1
ARMADA Type I helicase	Bacteroidota/Chlorobiota group	Bacteroidales bacterium	JAIPAA010000031.1	K9H15_05470	MCF8350596.1
ARMADA Type I helicase	Bacteroidota/Chlorobiota group	Bacteroidales bacterium	JAIPBS010000041.1	K9J33_13820	MCF8235884.1
ARMADA Type I helicase	Verrucomicrobiota	Prosthecobacter sp	JAIPJY010000017.1	K9N47_11765	MCF7786792.1
ARMADA Type I helicase	Myxococcia	Corallococcus sp. AS-1-6	JAIQDE010000007.1	K8612_11765	MBZ4372325.1
ARMADA Type I helicase	Myxococcia	Myxococcus sp. RHSTA-1-4	JAIQDG010000011.1	K8638_16690	MBZ4418130.1
ARMADA Type I helicase	Terriglobia	Terriglobia bacterium	JAIQFV010000020.1	LAO21_17790	MBZ5554573.1
ARMADA Type I helicase	Terriglobia	Terriglobia bacterium	JAIQGL010000005.1	LAO78_06645	MBZ5505146.1
ARMADA Type I helicase	Polyangia	Nannocystis pusilla	JAIRAU010000005.1	K7C98_08595	MBZ5709317.1
ARMADA Type I helicase	Bacteroidota/Chlorobiota group	Aequorivita xiaoshiensis	JAIRBB010000012.1	K8344_12015	MCG2431850.1
ARMADA Type I helicase	Verrucomicrobiota	Opitutaceae bacterium	JAISAX010000233.1	LBK99_06690	MDR1280493.1
ARMADA Type I helicase	Actinomycetes	Propionibacteriaceae bacterium	JAISHO010000019.1	LBM23_04675	MDR0959640.1
ARMADA Type I helicase	Synergistia	Synergistaceae bacterium	JAISUL010000107.1	LBR38_10165	MDR1742187.1
ARMADA Type I helicase	Betaproteobacteria	Accumulibacter sp	JAITPY010000019.1	LBU46_00450	MDR3220471.1
ARMADA Type I helicase	Betaproteobacteria	Zoogloeaceae bacterium	JAITRP010000165.1	LBU11_10085	MDR3159329.1
ARMADA Type I helicase	Betaproteobacteria	Delftia acidovorans	JAITUC010000024.1	LBV56_13290	MDR3016407.1
ARMADA Type I helicase	Actinomycetes	Nocardia sp. alder85J	JAIUCZ020000003.1	LBW94_014635	MCX4093597.1
ARMADA Type I helicase	Alphaproteobacteria	Mesorhizobium sp. CA14	JAIUHR010000015.1	LB565_16945	MBZ9849674.1
ARMADA Type I helicase	Alphaproteobacteria	Mesorhizobium sp. CA13	JAIUHS010000013.1	LB566_25060	MBZ9857066.1
ARMADA Type I helicase	Verrucomicrobiota	Opitutales bacterium	JAIUMF010000020.1	LAT58_03355	MCH8539789.1
ARMADA Type I helicase	unclassified Chloroflexota	Chloroflexota bacterium	JAIUNI010000003.1	LCI00_13155	MCA0454915.1
ARMADA Type I helicase	unclassified Chloroflexota	Chloroflexota bacterium	JAIUOC010000007.1	LCH85_16895	MCA0353672.1
ARMADA Type I helicase	Alphaproteobacteria	Seohaeicola saemankumensis	JAIUZI010000011.1	LCL97_18150	MCA0872759.1
ARMADA Type I helicase	Alphaproteobacteria	Pseudooceanicola nanhaiensis	JAIUZP010000009.1	LCM32_16570	MCA0921982.1
ARMADA Type I helicase	Actinomycetes	Candidatus Mycolicibacterium alkanivorans	JAIVFL010000001.1	K9U37_12235	MCI4675609.1
ARMADA Type I helicase	Cyanobacteriota	Nostoc sp. CHAB 5844	JAIVFW010000011.1	LC593_10425	MCC5636266.1
ARMADA Type I helicase	Cyanobacteriota	Nostoc sp. XA010	JAIVFX010000003.1	LC608_05550	MCC5656453.1
ARMADA Type I helicase	Gammaproteobacteria	Luteimonas sp. XNQY3	JAIWPU010000035.1	LDO31_13180	MCD9007171.1
ARMADA Type I helicase	Betaproteobacteria	Burkholderiales bacterium	JAIXLP010000029.1	LC137_04095	MCZ2103538.1
ARMADA Type I helicase	Betaproteobacteria	Burkholderia multivorans	JAIZRP010000052.1	LGM69_30500	MCA8225798.1
ARMADA Type I helicase	Betaproteobacteria	Burkholderia multivorans	JAIZSF010000021.1	LGN43_28305	MCA8318180.1
ARMADA Type I helicase	Candidatus Cloacimonadota	Candidatus Cloacimonadota bacterium	JAJBBN010000042.1	LHW50_06305	MCB5224741.1
ARMADA Type I helicase	Bacteroidota/Chlorobiota group	Parabacteroides distasonis	JAJCNE010000026.1	LI197_19805	MCB6484719.1
ARMADA Type I helicase	Betaproteobacteria	Rhodoferax sp. U2-2l	JAJCTH010000009.1	LHU53_10220	MCB8747283.1
ARMADA Type I helicase	Actinomycetes	Streptomyces pinistramenti	JAJCXB010000012.1	LIU39_11700	MCB5908068.1
ARMADA Type I helicase	Cyanobacteriota	Planktothrix agardhii 1813	JAJDMN010000004.1	LJE15_21525	MCB8762034.1
ARMADA Type I helicase	Cyanobacteriota	Planktothrix agardhii 1813	JAJDMN010000004.1	LJE15_21660	MCB8762058.1
ARMADA Type I helicase	Cyanobacteriota	Planktothrix agardhii 1809	JAJDMP010000003.1	LJE19_21860	MCB8766467.1
ARMADA Type I helicase	Cyanobacteriota	Planktothrix agardhii 1808	JAJDMQ010000005.1	LJE14_22050	MCB8784618.1
ARMADA Type I helicase	Cyanobacteriota	Planktothrix agardhii 1031	JAJDMR010000007.1	LJE17_21925	MCB8780157.1
ARMADA Type I helicase	Cyanobacteriota	Planktothrix agardhii 1025	JAJDMS010000004.1	LJE18_21640	MCB8788868.1
ARMADA Type I helicase	Actinomycetes	Arthrobacter zhangbolii	JAJFZU010000012.1	LJ756_14800	MCC3295887.1
ARMADA Type I helicase	Gammaproteobacteria	Xanthomonas codiaei	JAJITN010000060.1	LN474_06420	MCC8536626.1
ARMADA Type I helicase	Actinomycetes	Arthrobacter cryoconiti	JAJJBU010000002.1	LOH53_00060	MCC9066729.1
ARMADA Type I helicase	Actinomycetes	Streptomyces parvulus	JAJJMU010000021.1	LOC25_28625	MCC9157764.1
ARMADA Type I helicase	Betaproteobacteria	Scleromatobacter humisilvae	JAJLJH010000004.1	LPC04_16700	MCK9687348.1
ARMADA Type I helicase	Actinomycetes	Streptomyces sp. RKAG337	JAJOZA010000001.1	LNW73_25780	MCM2429193.1
ARMADA Type I helicase	Betaproteobacteria	Delftia acidovorans	JAJPGF010000003.1	LT342_26070	MCG3785615.1
ARMADA Type I helicase	Actinomycetes	Actinomadura madurae	JAJQLD010000001.1	LUX33_09835	MCP9948683.1
ARMADA Type I helicase	Actinomycetes	Streptomyces somaliensis	JAJQLL010000001.1	LUX05_02575	MCP9960550.1
ARMADA Type I helicase	Actinomycetes	Streptomyces somaliensis	JAJQLM010000001.1	LUX02_03805	MCP9973329.1
ARMADA Type I helicase	Gammaproteobacteria	Pseudomonas sp. LM20	JAJSDL010000005.1	LVV83_09440	MCE5987257.1
ARMADA Type I helicase	Nitrospiria	Nitrospira sp	JAJSDT010000006.1	LV473_03875	MDC8447478.1
ARMADA Type I helicase	Myxococcia	Deltaproteobacteria bacterium	JAJSZU010000013.1	LWX08_03140	MDL1986646.1
ARMADA Type I helicase	Myxococcia	Deltaproteobacteria bacterium	JAJSZV010000021.1	LWX02_03950	MDL1980624.1
ARMADA Type I helicase	Myxococcia	Deltaproteobacteria bacterium	JAJSZW010000003.1	LWX54_00845	MDL1982732.1
ARMADA Type I helicase	Betaproteobacteria	Azonexaceae bacterium	JAJTBF010000023.1	LWW83_08330	MCE1239906.1
ARMADA Type I helicase	Bacteroidota/Chlorobiota group	Flammeovirgaceae bacterium	JAJTHH010000053.1	LW841_06250	MCE2956739.1
ARMADA Type I helicase	Gammaproteobacteria	Pseudomonas aeruginosa	JAJUTF010000009.1	LZL59_16420	MCT5521066.1
ARMADA Type I helicase	Actinomycetes	Kibdelosporangium philippinense	JAJVCN010000004.1	LWC34_45275	MCE7009972.1
ARMADA Type I helicase	Thermoanaerobaculia	Thermoanaerobaculia bacterium	JAJVIN010000023.1	DIJKHBIC_02328	MCG3193079.1
ARMADA Type I helicase	Planctomycetota	Gemmataceae bacterium	JAKEHG010000921.1	L0Z62_26770	MCI0460573.1
ARMADA Type I helicase	Betaproteobacteria	Burkholderia multivorans	JAKEZP010000001.1	L0Y87_00435	MCO1380742.1
ARMADA Type I helicase	Betaproteobacteria	Burkholderia multivorans	JAKFAH010000002.1	L0Z23_11180	MCO1400856.1
ARMADA Type I helicase	Alphaproteobacteria	Acidiphilium iwatense	JAKGBZ010000015.1	L2A60_09665	MCF3946946.1
ARMADA Type I helicase	Cyanobacteriota	Planktothrix agardhii 1812	JAKGOP010000028.1	L2E80_24150	MCF3578288.1
ARMADA Type I helicase	Cyanobacteriota	Planktothrix agardhii 1807	JAKGOR010000011.1	L2E75_23090	MCF3568995.1
ARMADA Type I helicase	Cyanobacteriota	Planktothrix agardhii 1033	JAKGOX010000016.1	L2E81_21570	MCF3609027.1
ARMADA Type I helicase	Cyanobacteriota	Planktothrix agardhii 1032	JAKGOY010000004.1	L2E71_21970	MCF3600735.1
ARMADA Type I helicase	Cyanobacteriota	Planktothrix agardhii 1030	JAKGOZ010000002.1	L2E73_21730	MCF3622921.1
ARMADA Type I helicase	Cyanobacteriota	Planktothrix agardhii 1029	JAKGPA010000005.1	L2E68_23105	MCF3592363.1
ARMADA Type I helicase	Cyanobacteriota	Planktothrix agardhii 1027	JAKGPB010000009.1	L2E79_22250	MCF3614105.1
ARMADA Type I helicase	Cyanobacteriota	Planktothrix agardhii 1026	JAKGPC010000008.1	L2E74_22695	MCF3647784.1
ARMADA Type I helicase	Cyanobacteriota	Tychonema sp. BBK16	JAKJHX020000011.1	L2I57_007005	MFM9264939.1
ARMADA Type I helicase	Gammaproteobacteria	Stutzerimonas balearica	JAKJKG010000021.1	L3X14_17600	MCF6758396.1
ARMADA Type I helicase	Alphaproteobacteria	Rhizorhapis sp. SPR117	JAKKIE010000001.1	L3X40_00315	MCF8706326.1
ARMADA Type I helicase	Gammaproteobacteria	Pseudomonas aeruginosa	JAKKJD010000023.1	L5C66_17245	MDG3712151.1
ARMADA Type I helicase	Gammaproteobacteria	Pseudomonas aeruginosa	JAKKJY010000031.1	L5B88_28865	MDG3821015.1
ARMADA Type I helicase	Actinomycetes	Gordonia liuliyuniae	JAKKOT010000002.1	L5G28_01795	MCF8608899.1
ARMADA Type I helicase	Anaerolineae	Anaerolineae bacterium	JAKLJT010000056.1	L6Q98_22995	MCK6580970.1
ARMADA Type I helicase	unclassified Myxococcota	Myxococcota bacterium	JAKLJY010000053.1	L6V77_16935	MCK6572766.1
ARMADA Type I helicase	unclassified Myxococcota	Myxococcota bacterium	JAKLKF010000010.1	L6R53_04815	MCK6502709.1
ARMADA Type I helicase	unclassified Myxococcota	Myxococcota bacterium	JAKLKF010000068.1	L6R53_20010	MCK6505650.1
ARMADA Type I helicase	unclassified Myxococcota	Myxococcota bacterium	JAKLKG010000189.1	L6R52_19260	MCK6547998.1
ARMADA Type I helicase	Planctomycetota	Phycisphaerae bacterium	JAKLKO010000005.1	L6Q92_05785	MCK6456024.1
ARMADA Type I helicase	Anaerolineae	Anaerolineae bacterium	JAKLPW010000018.1	L6435_00660	MCG2766883.1
ARMADA Type I helicase	unclassified Nanoarchaeota	Nanoarchaeota archaeon	JAKLQP010000100.1	L6408_04130	MCG2718006.1
ARMADA Type I helicase	Actinomycetes	Actinomycetes bacterium	JAKLSA010000054.1	L6433_03430	MCG2818041.1
ARMADA Type I helicase	Gammaproteobacteria	Pseudomonas aeruginosa	JAKMHD010000025.1	L7Q73_24435	MCG3062005.1
ARMADA Type I helicase	Actinomycetes	Streptosporangium sp. KLBMP 9127	JAKNTW010000010.1	MBA17_22895	MCG5216115.1
ARMADA Type I helicase	Cyanobacteriota	Cyanocohniella sp. LLY	JAKOMP010000003.1	MET45_02255	MCG6133483.1
ARMADA Type I helicase	Gammaproteobacteria	Acinetobacter sp. AOR34_HL	JAKTID010000004.1	MKL32_00385	MDA3500091.1
ARMADA Type I helicase	Betaproteobacteria	Alcaligenes ammonioxydans	JAKUDK010000002.1	MJ863_05745	MCH1879088.1
ARMADA Type I helicase	Spirochaetia	Spirochaetia bacterium	JAKVOU010000001.1	LKE40_04380	MCH3916694.1
ARMADA Type I helicase	Betaproteobacteria	Mesosutterella multiformis	JALCMB010000020.1	LKI36_06310	MCI1639315.1
ARMADA Type I helicase	Bacteroidota/Chlorobiota group	Polaribacter sp. Z014	JALCZP010000023.1	MPF19_16645	MCL7765054.1
ARMADA Type I helicase	Gammaproteobacteria	Succinatimonas sp	JALEVK010000052.1	MR556_04375	MCI7252369.1
ARMADA Type I helicase	Spirochaetia	Spirochaetales bacterium	JALEVV010000018.1	MR563_02015	MCI7805908.1
ARMADA Type I helicase	Spirochaetia	Treponema porcinum	JALFJB010000089.1	MR876_07750	MCI6816441.1
ARMADA Type I helicase	Betaproteobacteria	Burkholderia thailandensis	JALGJC010000012.1	MTQ99_16905	MCZ2901405.1
ARMADA Type I helicase	Betaproteobacteria	Burkholderia thailandensis	JALGJC010000012.1	MTQ99_16920	MCZ2901408.1
ARMADA Type I helicase	Alphaproteobacteria	Aurantimonas marianensis	JALHBS010000068.1	MJ956_11520	MCP3055767.1
ARMADA Type I helicase	Desulfobulbia	Desulfobulbaceae bacterium	JALHUL010001053.1	MUO63_20785	MCJ7603918.1
ARMADA Type I helicase	Gammaproteobacteria	Pseudomonas kilonensis	JALJWD010000001.1	J3D49_000190	MCP1452636.1
ARMADA Type I helicase	Alphaproteobacteria	Methylorubrum extorquens	JALJXH010000002.1	J2W80_006085	MCP1546193.1
ARMADA Type I helicase	Alphaproteobacteria	Bradyrhizobium elkanii	JALJZH010000001.1	J2R89_006400	MCP1931084.1
ARMADA Type I helicase	Actinomycetes	Gordonia alkaliphila	JALKBW010000001.1	MUG78_11035	MCK0439973.1
ARMADA Type I helicase	Actinomycetes	Frankia sp. AgKG'84/4	JALKFU020000038.1	MXD58_005030	MCL9793678.1
ARMADA Type I helicase	Actinomycetes	Frankia sp. AiPa1	JALKFZ020000093.1	MXD95_007805	MCL9759145.1
ARMADA Type I helicase	Gammaproteobacteria	Anaerobiospirillum sp. NML120511	JALKIK010000028.1	MXE39_08625	MCK0535283.1
ARMADA Type I helicase	Gammaproteobacteria	Anaerobiospirillum sp. NML02-A-032	JALKIN010000028.1	MXE40_08460	MCK0540522.1
ARMADA Type I helicase	Gammaproteobacteria	Pseudomonas aeruginosa	JALLCZ010000023.1	MX104_20730	MCK1050537.1
ARMADA Type I helicase	unclassified Acidobacteriota	Acidobacteria bacterium AH-259-L09	JALLOL010000002.1	MYX65_00415	MDA2923116.1
ARMADA Type I helicase	unclassified Acidobacteriota	Acidobacteria bacterium AH-259-L09	JALLOL010000013.1	MYX65_01630	MDA2923350.1
ARMADA Type I helicase	Actinomycetes	Crossiella sp. S99.1	JALMDJ010000010.1	MZC58_32620	MCK2256272.1
ARMADA Type I helicase	Candidatus Cloacimonadota	Candidatus Cloacimonas sp	JALNVH010000024.1	M0P53_04505	MCK9158064.1
ARMADA Type I helicase	unclassified Pseudomonadota	Pseudomonadota bacterium	JALNZK010000078.1	M0R80_22375	MCK9462381.1
ARMADA Type I helicase	unclassified Pseudomonadota	Pseudomonadota bacterium	JALNZK010000102.1	M0R80_24790	MCK9462853.1
ARMADA Type I helicase	Gammaproteobacteria	Porticoccaceae bacterium	JALOAH010000044.1	M0Q95_11360	MCK9504765.1
ARMADA Type I helicase	Candidatus Cloacimonadota	Candidatus Cloacimonadota bacterium	JALOBM010000025.1	M0R50_05745	MCK9557526.1
ARMADA Type I helicase	Candidatus Cloacimonadota	Candidatus Cloacimonas sp	JALOCJ010000008.1	M0R67_06825	MCK9610876.1
ARMADA Type I helicase	Bacteroidota/Chlorobiota group	Flavobacteriales bacterium	JALOLX010000001.1	MUE88_00065	MCU0318461.1
ARMADA Type I helicase	Gammaproteobacteria	Steroidobacteraceae bacterium	JALORP010000016.1	MUC71_05625	MCU0975778.1
ARMADA Type I helicase	Betaproteobacteria	Burkholderiaceae bacterium	JALORX010000061.1	MUF16_03630	MCU0919414.1
ARMADA Type I helicase	Betaproteobacteria	Variovorax sp. S12S4	JALPKR020000002.1	M0765_019585	MCR8959856.1
ARMADA Type I helicase	Alphaproteobacteria	Roseomonas acroporae	JALPRX010000062.1	M0638_14645	MCK8785622.1
ARMADA Type I helicase	unclassified Chloroflexota	Chloroflexota bacterium	JALYMI010000564.1	M3R24_26725	MDP9314430.1
ARMADA Type I helicase	unclassified Actinomycetota	Actinomycetota bacterium	JALZNB010000284.1	M3548_11230	MDQ3403952.1
ARMADA Type I helicase	unclassified Actinomycetota	Actinomycetota bacterium	JALZNX010000003.1	M3518_00205	MDQ3301763.1
ARMADA Type I helicase	Actinomycetes	Janibacter melonis	JAMAYW010000003.1	M3697_07035	MCM3554859.1
ARMADA Type I helicase	Bacteroidota/Chlorobiota group	Elizabethkingia ursingii	JAMBNK010000004.1	M2T78_14365	MCL1665449.1
ARMADA Type I helicase	Coriobacteriia	Parvivirga hydrogeniphila	JAMCCO010000002.1	MX659_07715	MCL4079469.1
ARMADA Type I helicase	Myxococcia	Deltaproteobacteria bacterium	JAMCQY010000225.1	M1438_11200	MCL4502400.1
ARMADA Type I helicase	Alphaproteobacteria	Sinorhizobium meliloti	JAMKQB010000127.1	M8037_32155	MCM5693316.1
ARMADA Type I helicase	Terriglobia	Bryobacteraceae bacterium	JAMLGD010000002.1	M9913_03500	MCO5349964.1
ARMADA Type I helicase	Actinomycetes	Candidatus Nanopelagicales bacterium	JAMLGQ010000002.1	M9886_01755	MCO5298653.1
ARMADA Type I helicase	Anaerolineae	Anaerolineae bacterium	JAMLHU010000017.1	M9928_14435	MCO5206229.1
ARMADA Type I helicase	Planctomycetota	Planctomycetota bacterium	JAMLIC010000007.1	M9894_09775	MCO5166641.1
ARMADA Type I helicase	Betaproteobacteria	Burkholderiaceae bacterium	JAMLIP010000001.1	M9943_00235	MCO5114774.1
ARMADA Type I helicase	Betaproteobacteria	Burkholderiaceae bacterium	JAMLIR010000002.1	M9907_03985	MCO5106225.1
ARMADA Type I helicase	Alphaproteobacteria	Bosea sp	JAMLIX010000001.1	M9917_11935	MCO5091715.1
ARMADA Type I helicase	Planctomycetota	Aporhodopirellula aestuarii	JAMQBK010000024.1	NB063_08270	MCM2370622.1
ARMADA Type I helicase	Betaproteobacteria	Accumulibacter sp	JAMTDQ010000057.1	NFW30_11190	MCM8640266.1
ARMADA Type I helicase	Betaproteobacteria	Accumulibacter sp	JAMTDT010000034.1	NFW16_02965	MCM8620709.1
ARMADA Type I helicase	Betaproteobacteria	Accumulibacter sp	JAMTDX010000033.1	NFW05_06495	MCM8625602.1
ARMADA Type I helicase	Alphaproteobacteria	Sinorhizobium meliloti	JAMXLW010000006.1	NAG74_04280	MCO5961056.1
ARMADA Type I helicase	Actinomycetes	Actinoallomurus spadix	JAMXMX010000002.1	NE235_02405	MCO5984953.1
ARMADA Type I helicase	Alphaproteobacteria	Mesorhizobium sp. M1405	JAMYKX010000002.1	NKH00_02410	MER8678813.1
ARMADA Type I helicase	Alphaproteobacteria	Mesorhizobium sp. M1305	JAMYLS010000005.1	NKH26_10005	MER8565943.1
ARMADA Type I helicase	Alphaproteobacteria	Mesorhizobium sp. M1136	JAMYML010000007.1	NKH39_15335	MER8687987.1
ARMADA Type I helicase	Alphaproteobacteria	Mesorhizobium opportunistum	JAMYMY010000004.1	NKH68_03875	MER8691909.1
ARMADA Type I helicase	Alphaproteobacteria	Mesorhizobium sp. M0999	JAMYNC010000008.1	NKH64_14820	MER8719638.1
ARMADA Type I helicase	Alphaproteobacteria	Mesorhizobium sp. M0924	JAMYNV010000012.1	NKH85_19695	MER9036733.1
ARMADA Type I helicase	Alphaproteobacteria	Mesorhizobium opportunistum	JAMYPN010000001.1	NKI30_01210	MER9147234.1
ARMADA Type I helicase	Alphaproteobacteria	Mesorhizobium opportunistum	JAMYRM010000023.1	NKI77_18155	MER9571074.1
ARMADA Type I helicase	Alphaproteobacteria	Mesorhizobium sp. M0142	JAMYTL010000047.1	NKJ36_28025	MER9800912.1
ARMADA Type I helicase	Alphaproteobacteria	Mesorhizobium sp. M0006	JAMYVR010000018.1	NKK49_23205	MES0175391.1
ARMADA Type I helicase	Candidatus Aminicenantota	Candidatus Aminicenantes bacterium AC-334-K16	JAMZSJ010000003.1	NLC35_00845	MCP2619784.1
ARMADA Type I helicase	Actinomycetes	Mycolicibacterium arenosum	JANDBD010000009.1	NM203_22070	MCP9274884.1
ARMADA Type I helicase	Nitrospiria	Nitrospira sp	JANDJK010000023.1	NNA18_05460	MCP9455538.1
ARMADA Type I helicase	Betaproteobacteria	Kerstersia gyiorum	JANKLF010000007.1	NUK34_15390	MCR4160235.1
ARMADA Type I helicase	unclassified Bacillota	Bacillota bacterium	JANLFY010000010.1	NUW12_09475	MCR4402989.1
ARMADA Type I helicase	Gammaproteobacteria	Acinetobacter venetianus	JANLGO010000014.1	NUV62_11790	MCR4531624.1
ARMADA Type I helicase	Alphaproteobacteria	Agrobacterium fabrum	JANPYJ010000002.1	NQG32_22585	MCR6727086.1
ARMADA Type I helicase	Actinomycetes	Cellulomonas sp	JANPZT010000007.1	NVV66_07210	MCR6704481.1
ARMADA Type I helicase	Cyanobacteriota	Umezakia ovalisporum TAC611	JANQDI010000074.1	NWP27_10955	MDH6085319.1
ARMADA Type I helicase	Cyanobacteriota	Umezakia ovalisporum TAC611	JANQDI010000105.1	NWP27_18065	MDH6086668.1
ARMADA Type I helicase	Cyanobacteriota	Umezakia ovalisporum Ak1311	JANQDJ010000052.1	NWP25_10045	MDH6088651.1
ARMADA Type I helicase	Cyanobacteriota	Umezakia ovalisporum Ak1311	JANQDJ010000086.1	NWP25_16895	MDH6089950.1
ARMADA Type I helicase	Cyanobacteriota	Umezakia ovalisporum CS-1034	JANQDK010000078.1	NWP30_13795	MDH6075377.1
ARMADA Type I helicase	Cyanobacteriota	Umezakia ovalisporum FSS-62	JANQDL010000097.1	NWP23_14515	MDH6064942.1
ARMADA Type I helicase	Cyanobacteriota	Umezakia ovalisporum FSS-45	JANQDM010000048.1	NWP16_06380	MDH6077492.1
ARMADA Type I helicase	Cyanobacteriota	Umezakia ovalisporum FSS-44	JANQDN010000010.1	NWP20_02230	MDH6080230.1
ARMADA Type I helicase	Cyanobacteriota	Umezakia ovalisporum CobakiLakeB	JANQDQ010000081.1	NWP15_16505	MDH6096880.1
ARMADA Type I helicase	Cyanobacteriota	Umezakia ovalisporum APH033B	JANQDS010000047.1	NWP26_09945	MDH6067569.1
ARMADA Type I helicase	Bacteroidota/Chlorobiota group	Bacteroidia bacterium	JANRID010000002.1	NW241_00385	MDX2282577.1
ARMADA Type I helicase	Cyanobacteriota	Synechococcus sp. WC10meta	JANSHF010000016.1	NW804_08430	MFS8741856.1
ARMADA Type I helicase	Cyanobacteriota	Synechococcus sp. W70.1	JANSHH010000025.1	NW808_05925	MFS8777920.1
ARMADA Type I helicase	Cyanobacteriota	Synechococcus sp. W60.3	JANSHJ010000009.1	NW846_04865	MFT0817994.1
ARMADA Type I helicase	Cyanobacteriota	Synechococcus sp. W55.2	JANSHM010000003.1	NW828_01170	MFS8839856.1
ARMADA Type I helicase	Cyanobacteriota	Synechococcus sp. W55.1	JANSHN010000006.1	NW816_04595	MFS8779863.1
ARMADA Type I helicase	Cyanobacteriota	Synechococcus sp. RC10B2	JANSHO010000074.1	NW855_13570	MFT0745117.1
ARMADA Type I helicase	Cyanobacteriota	Synechococcus sp. RC10A2	JANSHP010000099.1	NW848_14540	MFT0753597.1
ARMADA Type I helicase	Cyanobacteriota	Synechococcus sp. R8-2	JANSHQ010000183.1	NW819_04960	MFS8829931.1
ARMADA Type I helicase	Cyanobacteriota	Synechococcus sp. R65.1	JANSHU010000011.1	NW814_06660	MFS8810196.1
ARMADA Type I helicase	Cyanobacteriota	Synechococcus sp. R6-5	JANSHV010000015.1	NW818_00820	MFS8837074.1
ARMADA Type I helicase	Cyanobacteriota	Synechococcus sp. R60.3	JANSHY010000012.1	NW824_00585	MFS8797905.1
ARMADA Type I helicase	Cyanobacteriota	Synechococcus sp. R60.1	JANSIA010000007.1	NW834_02155	MFS8826739.1
ARMADA Type I helicase	Cyanobacteriota	Synechococcus sp. R55.8	JANSIB010000050.1	NW829_06695	MFS8794502.1
ARMADA Type I helicase	Cyanobacteriota	Synechococcus sp. R55.6	JANSID010000045.1	NW813_10100	MFS8833768.1
ARMADA Type I helicase	Cyanobacteriota	Synechococcus sp. R55.3	JANSIG010000007.1	NW849_02180	MFS8882195.1
ARMADA Type I helicase	Cyanobacteriota	Synechococcus sp. R5-16	JANSIJ010000081.1	NW832_07325	MFS8852591.1
ARMADA Type I helicase	Cyanobacteriota	Synechococcus sp. R5-15	JANSIK010000013.1	NW839_01710	MFS8869085.1
ARMADA Type I helicase	Cyanobacteriota	Synechococcus sp. R5-13	JANSIL010000036.1	NW840_03175	MFS8874527.1
ARMADA Type I helicase	Cyanobacteriota	Synechococcus sp. R5-12	JANSIM010000238.1	NW843_12625	MFT0799579.1
ARMADA Type I helicase	Cyanobacteriota	Synechococcus sp. R3-13	JANSIO010000382.1	NW856_11375	MFS8896968.1
ARMADA Type I helicase	Cyanobacteriota	Synechococcus sp. OH20	JANSIQ010000054.1	NW826_11600	MFT0814424.1
ARMADA Type I helicase	Cyanobacteriota	Synechococcus sp. O70.1	JANSIT010000012.1	NW833_08060	MFS8894162.1
ARMADA Type I helicase	Cyanobacteriota	Synechococcus sp. H60.4	JANSIX010000010.1	NW836_08015	MFS8903749.1
ARMADA Type I helicase	Cyanobacteriota	Synechococcus sp. H60.3	JANSIY010000011.1	NW841_02450	MFS8909986.1
ARMADA Type I helicase	Cyanobacteriota	Synechococcus sp. H60.2	JANSIZ010000061.1	NW845_09855	MFS8901663.1
ARMADA Type I helicase	Cyanobacteriota	Synechococcus sp. H60.1	JANSJA010000274.1	NW852_12485	MFS8861294.1
ARMADA Type I helicase	Cyanobacteriota	Synechococcus sp. H55.8	JANSJC010000003.1	NW862_02395	MFS8877051.1
ARMADA Type I helicase	Cyanobacteriota	Synechococcus sp. H55.7	JANSJD010000002.1	NW851_01435	MFS8914718.1
ARMADA Type I helicase	Cyanobacteriota	Synechococcus sp. H55.4	JANSJG010000003.1	NW847_01705	MFS8966236.1
ARMADA Type I helicase	Cyanobacteriota	Synechococcus sp. H55.10	JANSJJ010000306.1	NW858_13765	MFT0788930.1
ARMADA Type I helicase	Cyanobacteriota	Synechococcus sp. H55.1	JANSJK010000001.1	NW854_00200	MFS8856440.1
ARMADA Type I helicase	Cyanobacteriota	Synechococcus sp. B60.2	JANSJM010000012.1	NW861_04845	MFS8912948.1
ARMADA Type I helicase	Cyanobacteriota	Synechococcus sp. B60.1	JANSJN010000017.1	NW863_03495	MFS8923529.1
ARMADA Type I helicase	Alphaproteobacteria	Bradyrhizobium betae	JANTYR010000002.1	FHR88_002395	MCS3727361.1
ARMADA Type I helicase	Alphaproteobacteria	Bradyrhizobium elkanii	JANUFN010000001.1	M2212_006209	MCS3479363.1
ARMADA Type I helicase	Betaproteobacteria	Massilia norwichensis	JANUGX010000019.1	NX782_16030	MCS0590703.1
ARMADA Type I helicase	Actinomycetes	Streptomyces sp. S.PNR 29	JANUQM010000009.1	NW895_24505	MDN0198160.1
ARMADA Type I helicase	Cyanobacteriota	Cyanobium sp. FGCU6	JANWUR010000001.1	NZK33_01335	MCS5690628.1
ARMADA Type I helicase	Cyanobacteriota	Cyanobium sp. FGCU6	JANWUR010000003.1	NZK33_04530	MCS5691252.1
ARMADA Type I helicase	Planctomycetota	Gemmataceae bacterium	JANWVV010000007.1	NZU63_03670	MCS7020912.1
ARMADA Type I helicase	Bacteroidota/Chlorobiota group	Candidatus Kapaibacterium sp	JANWWF010000003.1	NZ481_04460	MCS7000112.1
ARMADA Type I helicase	Cyanobacteriota	Pseudanabaenaceae cyanobacterium SKYG29	JANWWT010000001.1	NZM01_03010	MCS6958998.1
ARMADA Type I helicase	Bacteroidota/Chlorobiota group	Saprospiraceae bacterium	JANWXM010000003.1	NZM43_02850	MCS6928413.1
ARMADA Type I helicase	Polyangia	Polyangiaceae bacterium	JANWXX010000056.1	NZX77_05055	MCS6899123.1
ARMADA Type I helicase	Chloroflexia	Roseiflexus sp	JANWYR010000161.1	NZ701_10090	MCS6841120.1
ARMADA Type I helicase	Thermoflexia	Thermoflexus sp	JANWZX010000013.1	NZ559_03745	MCS7350618.1
ARMADA Type I helicase	Thermodesulfovibrionia	Thermodesulfovibrio sp	JANXBR010000013.1	NZ826_02280	MCS7214966.1
ARMADA Type I helicase	Gammaproteobacteria	Pseudomonas aeruginosa	JANYQK010000025.1	N0427_24565	MCS8093233.1
ARMADA Type I helicase	Thermoflexia	Thermoflexus sp	JAOAAL010000005.1	N2051_02670	MCX7689692.1
ARMADA Type I helicase	Fimbriimonadia	Fimbriimonadales bacterium	JAOAAO010000004.1	N2045_06580	MCX7687619.1
ARMADA Type I helicase	Deinococci	Meiothermus ruber	JAOACL010000028.1	N2313_04055	MCX7802178.1
ARMADA Type I helicase	Planctomycetota	Planctomycetota bacterium	JAOAGS010000024.1	N3B15_02845	MCX8039499.1
ARMADA Type I helicase	Thermoleophilia	Thermoleophilia bacterium	JAOAGT010000006.1	N3B14_08500	MCX8033408.1
ARMADA Type I helicase	Betaproteobacteria	Rhodocyclaceae bacterium	JAOAHQ010000049.1	N3C63_09100	MCX8087040.1
ARMADA Type I helicase	Cyanobacteriota	Synechococcus sp. 'PEA 65AY6A-5F PE A'	JAOALE010000010.1	GG26_04935	MFS8969433.1
ARMADA Type I helicase	Alphaproteobacteria	Sedimentimonas flavescens	JAOALJ010000001.1	N3C64_02260	MCT2538751.1
ARMADA Type I helicase	Alphaproteobacteria	Bosea minatitlanensis	JAOAOS010000008.1	N3919_15015	MCT4494596.1
ARMADA Type I helicase	Terriglobia	Edaphobacter sp	JAOAPB010000067.1	JWQ42_2705	MCU1224612.1
ARMADA Type I helicase	Terriglobia	Edaphobacter sp	JAOAPF010000145.1	JWQ49_1769	MCU1248740.1
ARMADA Type I helicase	Alphaproteobacteria	Agrobacterium pusense	JAOCCQ010000003.1	N5D58_07095	MDH0869813.1
ARMADA Type I helicase	Betaproteobacteria	Cupriavidus gilardii	JAODVF010000013.1	N6G05_21910	MCT9016219.1
ARMADA Type I helicase	Betaproteobacteria	Cupriavidus gilardii	JAODVG010000014.1	N6G04_21865	MCT9055989.1
ARMADA Type I helicase	Verrucomicrobiota	Akkermansiaceae bacterium	JAOJEW010000015.1	N9Y81_01755	MDB2673658.1
ARMADA Type I helicase	unclassified Actinomycetota	Actinomycetota bacterium	JAOOCG010000017.1	OA174_05210	MDC3001979.1
ARMADA Type I helicase	Actinomycetes	Streptomyces sp. G-5	JAOQAQ010000007.1	OCG20_21775	MCU4749062.1
ARMADA Type I helicase	Alphaproteobacteria	Paracoccus denitrificans	JAOSHR010000004.1	OC539_04760	MCU7427644.1
ARMADA Type I helicase	Alphaproteobacteria	Albidovulum litorale	JAOWKZ010000003.1	OEZ71_10910	MCV2872803.1
ARMADA Type I helicase	Alphaproteobacteria	Ruegeria aquimaris	JAOWLB010000020.1	OE747_20150	MCV2890657.1
ARMADA Type I helicase	Gammaproteobacteria	Pseudomonas aeruginosa	JAOXKF010000014.1	OD791_20435	MCV4019870.1
ARMADA Type I helicase	Gammaproteobacteria	Pseudomonas aeruginosa	JAOXOI010000001.1	OFD62_01045	MCV6099147.1
ARMADA Type I helicase	Actinomycetes	Mycolicibacterium senegalense	JAPCZE010000002.1	OLG66_02050	MCW1819729.1
ARMADA Type I helicase	Alphaproteobacteria	Rhodobacter sp. KR11	JAPDGS010000003.1	NX862_10720	MCW1919231.1
ARMADA Type I helicase	Candidatus Zhuqueibacterota	Candidatus Zhuqueibacterota bacterium	JAPDQW010000026.1	ONB30_05885	MDZ7338049.1
ARMADA Type I helicase	Actinomycetes	Aldersonia sp. NBC_00410	JAPENM010000008.1	OG921_19000	MCX5045258.1
ARMADA Type I helicase	Actinomycetes	Streptomyces sp. NBC_01500	JAPEPU010000001.1	OG576_01225	MCX4547495.1
ARMADA Type I helicase	Alphaproteobacteria	Sphingobium sp. DEHP117	JAPFBJ010000003.1	OOT33_15910	MDQ4421907.1
ARMADA Type I helicase	Betaproteobacteria	Niveibacterium sp. 24ML	JAPFHA010000001.1	OPU71_00615	MCX9154620.1
ARMADA Type I helicase	Candidatus Auribacterota	Candidatus Auribacterota bacterium	JAPLCW010000094.1	NTZ78_04610	MCX6354171.1
ARMADA Type I helicase	Bacteroidota/Chlorobiota group	Ignavibacteriales bacterium	JAPLFG010000004.1	NTX65_14995	MCX6170646.1
ARMADA Type I helicase	Cyanobacteriota	Cyanobacteriota bacterium	JAPLIB010000161.1	NTV57_19365	MCX5969747.1
ARMADA Type I helicase	Cyanobacteriota	Cyanobacteriota bacterium	JAPLIC010000091.1	NTZ40_14945	MCX5954746.1
ARMADA Type I helicase	Planctomycetota	Planctomycetota bacterium	JAPLNJ010001116.1	NTY19_43475	MCY2994678.1
ARMADA Type I helicase	Planctomycetota	Planctomycetota bacterium	JAPLOD010000255.1	NTW87_11420	MCY3019624.1
ARMADA Type I helicase	Verrucomicrobiota	Verrucomicrobiota bacterium	JAPLTN010000092.1	NTU80_10980	MCX6938398.1
ARMADA Type I helicase	Verrucomicrobiota	Verrucomicrobiota bacterium	JAPLUI010000470.1	NTW21_37070	MCX6879374.1
ARMADA Type I helicase	Betaproteobacteria	Paraburkholderia sp. CNPSo 3076	JAPMAL010000001.1	M3A49_01180	MCX5538121.1
[truncated: 49,793 more rows]
